# Supplementary material for: Culture-Free Phylogenetic Analysis of Legionella pneumophila Using Targeted CRISPR/Cas9 Next-Generation Sequencing
Source: Microbiol Spectr. 2022 Jul 11;10(4):e00359-22. doi: 10.1128/spectrum.00359-22 (PMC9430934; doi:10.1128/spectrum.00359-22)
Supplement: Supplemental file 2 — Supplemental material. Download spectrum.00359-22-s002.xlsx, XLSX file, 0.1 MB [file spectrum.00359-22-s002.xlsx]

## Sheet: RNA guides and primers
Genome_Gene	RNA guide sequence	Guide position within gene		Primers containing the RNA guide sequence
NC_002942.5_Ipg0189	AAAGCGCCTAATAAATAACC	6	29	CAAAACAGCATAGCTCTAAAACGGTTATTTATTAGGCGCTTTCTATAGTGAGTCGTATTA
NC_002942.5_Ipg0189	CGAGTCAGCGGTAATCTTAC	204	227	CAAAACAGCATAGCTCTAAAACGTAAGATTACCGCTGACTCGCTATAGTGAGTCGTATTA
NC_002942.5_Ipg0189	TCCTGACGATAAAGCGTGAA	549	572	CAAAACAGCATAGCTCTAAAACTTCACGCTTTATCGTCAGGACTATAGTGAGTCGTATTA
NC_002942.5_Ipg0189	ATTTCTCTTCATACAAAGAT	823	846	CAAAACAGCATAGCTCTAAAACATCTTTGTATGAAGAGAAATCTATAGTGAGTCGTATTA
NC_002942.5_Ipg0890|Metc	GATACACGTGCAATTCATGC	18	41	CAAAACAGCATAGCTCTAAAACGCATGAATTGCACGTGTATCCTATAGTGAGTCGTATTA
NC_002942.5_Ipg0890|Metc	ATCTTTATGGAGGGACTTTC	295	318	CAAAACAGCATAGCTCTAAAACGAAAGTCCCTCCATAAAGATCTATAGTGAGTCGTATTA
NC_002942.5_Ipg0890|Metc	GGGAGTTGCAAAGGTGTTAT	517	540	CAAAACAGCATAGCTCTAAAACATAACACCTTTGCAACTCCCCTATAGTGAGTCGTATTA
NC_002942.5_Ipg0890|Metc	ATGATATCTTTGGTACTTAA	900	923	CAAAACAGCATAGCTCTAAAACTTAAGTACCAAAGATATCATCTATAGTGAGTCGTATTA
NC_002942.5_Ipg0890|Metc	ACCTAAAGCATGCTCCAGAT	1126	1149	CAAAACAGCATAGCTCTAAAACATCTGGAGCATGCTTTAGGTCTATAGTGAGTCGTATTA
NC_002942.5_Ipg2528	TGGTTATAGCAACAAATCCG	6	29	CAAAACAGCATAGCTCTAAAACCGGATTTGTTGCTATAACCACTATAGTGAGTCGTATTA
NC_002942.5_Ipg2528	TTATCATTCTTGGCATAGCG	207	230	CAAAACAGCATAGCTCTAAAACCGCTATGCCAAGAATGATAACTATAGTGAGTCGTATTA
NC_002942.5_Ipg2528	AAATTTGGTGATGCATAACA	398	421	CAAAACAGCATAGCTCTAAAACTGTTATGCATCACCAAATTTCTATAGTGAGTCGTATTA
NC_002942.5_Ipg2528	GGGCATGTTGAAATTTGCGT	641	664	CAAAACAGCATAGCTCTAAAACACGCAAATTTCAACATGCCCCTATAGTGAGTCGTATTA
NC_002942.5_Ipg2528	AAAGGATTATTACAGCAGGT	834	857	CAAAACAGCATAGCTCTAAAACACCTGCTGTAATAATCCTTTCTATAGTGAGTCGTATTA
NC_002942.5_Ipg2528	CTTTGTTTATGATATTCAAC	1062	1085	CAAAACAGCATAGCTCTAAAACGTTGAATATCATAAACAAAGCTATAGTGAGTCGTATTA
NC_002942.5_Ipg2528	TGTTAATTGGATTTGCTGAG	1279	1302	CAAAACAGCATAGCTCTAAAACCTCAGCAAATCCAATTAACACTATAGTGAGTCGTATTA
NC_002942.5_Ipg2528	TTAGGTGGTGTTTTCTCTAA	1518	1541	CAAAACAGCATAGCTCTAAAACTTAGAGAAAACACCACCTAACTATAGTGAGTCGTATTA
NC_002942.5_Ipg0104	AGGTGGATGTTTTTGGTGCA	80	103	CAAAACAGCATAGCTCTAAAACTGCACCAAAAACATCCACCTCTATAGTGAGTCGTATTA
NC_002942.5_Ipg0104	AATGCGCAATTTTGTGATCA	306	329	CAAAACAGCATAGCTCTAAAACTGATCACAAAATTGCGCATTCTATAGTGAGTCGTATTA
NC_002942.5_Ipg0104	ACCCGAATTCAAGAGGTTTG	540	563	CAAAACAGCATAGCTCTAAAACCAAACCTCTTGAATTCGGGTCTATAGTGAGTCGTATTA
NC_002942.5_Ipg2669	CCTTTGGTGATTACTTTAAG	99	122	CAAAACAGCATAGCTCTAAAACCTTAAAGTAATCACCAAAGGCTATAGTGAGTCGTATTA
NC_002942.5_Ipg2669	ATAGCTGCATTAAGTGTCGC	426	449	CAAAACAGCATAGCTCTAAAACGCGACACTTAATGCAGCTATCTATAGTGAGTCGTATTA
NC_002942.5_Ipg2882|metG	ATTAGCATAAGGCAGTGCAC	28	51	CAAAACAGCATAGCTCTAAAACGTGCACTGCCTTATGCTAATCTATAGTGAGTCGTATTA
NC_002942.5_Ipg2882|metG	ATAATCATAATCAATGGCGA	256	279	CAAAACAGCATAGCTCTAAAACTCGCCATTGATTATGATTATCTATAGTGAGTCGTATTA
NC_002942.5_Ipg2882|metG	ACAGGGTTAATCAAATCCGT	498	521	CAAAACAGCATAGCTCTAAAACACGGATTTGATTAACCCTGTCTATAGTGAGTCGTATTA
NC_002942.5_Ipg2882|metG	AGTATTTATCCGGAACACCG	725	748	CAAAACAGCATAGCTCTAAAACCGGTGTTCCGGATAAATACTCTATAGTGAGTCGTATTA
NC_002942.5_Ipg2882|metG	CATGGGTTTTTAACGGTTGA	960	983	CAAAACAGCATAGCTCTAAAACTCAACCGTTAAAAACCCATGCTATAGTGAGTCGTATTA
NC_002942.5_Ipg2882|metG	TTGTTTCAAGAGACTATGCG	1288	1311	CAAAACAGCATAGCTCTAAAACCGCATAGTCTCTTGAAACAACTATAGTGAGTCGTATTA
NC_002942.5_Ipg2882|metG	AAATTCTGAGCCTTTACACT	1511	1534	CAAAACAGCATAGCTCTAAAACAGTGTAAAGGCTCAGAATTTCTATAGTGAGTCGTATTA
NC_002942.5_Ipg2882|metG	AATTGTCAATGCAGAGCCTG	1739	1762	CAAAACAGCATAGCTCTAAAACCAGGCTCTGCATTGACAATTCTATAGTGAGTCGTATTA
NC_002942.5_Ipg2882|metG	AGGAGCACTTCCTGGCATGA	1982	2005	CAAAACAGCATAGCTCTAAAACTCATGCCAGGAAGTGCTCCTCTATAGTGAGTCGTATTA
NC_002942.5_Ipg0689	GAGGTCCGGTAACATGCCAA	74	97	CAAAACAGCATAGCTCTAAAACTTGGCATGTTACCGGACCTCCTATAGTGAGTCGTATTA
NC_002942.5_Ipg0689	TTGGATGTTATCAGCTTCAA	407	430	CAAAACAGCATAGCTCTAAAACTTGAAGCTGATAACATCCAACTATAGTGAGTCGTATTA
NC_002942.5_fliC|flaA	TCAAGTAATCAACACTAATG	5	28	CAAAACAGCATAGCTCTAAAACCATTAGTGTTGATTACTTGACTATAGTGAGTCGTATTA
NC_002942.5_fliC|flaA	CGATGGTATTTCCCTGGCTC	206	229	CAAAACAGCATAGCTCTAAAACGAGCCAGGGAAATACCATCGCTATAGTGAGTCGTATTA
NC_002942.5_fliC|flaA	CTGGCGCAAGCTTCCAGGTT	427	450	CAAAACAGCATAGCTCTAAAACAACCTGGAAGCTTGCGCCAGCTATAGTGAGTCGTATTA
NC_002942.5_fliC|flaA	GCTATCAACGATGCCGGGAT	669	692	CAAAACAGCATAGCTCTAAAACATCCCGGCATCGTTGATAGCCTATAGTGAGTCGTATTA
NC_002942.5_fliC|flaA	TGCTGATGGCAGAAACATTA	917	940	CAAAACAGCATAGCTCTAAAACTAATGTTTCTGCCATCAGCACTATAGTGAGTCGTATTA
NC_002942.5_fliC|flaA	CTGGATGTGAGCACAGCGTC	1125	1148	CAAAACAGCATAGCTCTAAAACGACGCTGTGCTCACATCCAGCTATAGTGAGTCGTATTA
NC_002942.5_fliC|flaA	TTGTTGCAGAATTTGGTTTT	1336	1359	CAAAACAGCATAGCTCTAAAACAAAACCAAATTCTGCAACAACTATAGTGAGTCGTATTA
NC_002942.5_Ipg2494	ACAATCCAGATCCCAACCAG	58	81	CAAAACAGCATAGCTCTAAAACCTGGTTGGGATCTGGATTGTCTATAGTGAGTCGTATTA
NC_002942.5_Ipg2494	TTGCGATATTTGTCAGGATT	402	425	CAAAACAGCATAGCTCTAAAACAATCCTGACAAATATCGCAACTATAGTGAGTCGTATTA
NC_002942.5_Ipg2494	ATGGAAAATAATCAATGCTA	638	661	CAAAACAGCATAGCTCTAAAACTAGCATTGATTATTTTCCATCTATAGTGAGTCGTATTA
NC_002942.5_Ipg2264	TTCAATAAAAGAAATCGTTG	43	66	CAAAACAGCATAGCTCTAAAACCAACGATTTCTTTTATTGAACTATAGTGAGTCGTATTA
NC_002942.5_Ipg2264	CGCTTTAGCTCTTGATTTAC	239	262	CAAAACAGCATAGCTCTAAAACGTAAATCAAGAGCTAAAGCGCTATAGTGAGTCGTATTA
NC_002942.5_Ipg2691	CTCTATGGCATTACTGCAAC	43	66	CAAAACAGCATAGCTCTAAAACGTTGCAGTAATGCCATAGAGCTATAGTGAGTCGTATTA
NC_002942.5_Ipg2691	GGTTTCTCATCTTTAATTGG	249	272	CAAAACAGCATAGCTCTAAAACCCAATTAAAGATGAGAAACCCTATAGTGAGTCGTATTA
NC_002942.5_Ipg2691	TAAAATGCTGAGACCCGCTA	460	483	CAAAACAGCATAGCTCTAAAACTAGCGGGTCTCAGCATTTTACTATAGTGAGTCGTATTA
NC_002942.5_Ipg2691	GCATATTGGTATCGCTATTG	671	694	CAAAACAGCATAGCTCTAAAACCAATAGCGATACCAATATGCCTATAGTGAGTCGTATTA
NC_002942.5_Ipg2691	GACAGCACCGGTAATGATGG	883	906	CAAAACAGCATAGCTCTAAAACCCATCATTACCGGTGCTGTCCTATAGTGAGTCGTATTA
NC_002942.5_Ipg2691	GCGCATTGTATCGCAAGTGC	1161	1184	CAAAACAGCATAGCTCTAAAACGCACTTGCGATACAATGCGCCTATAGTGAGTCGTATTA
NC_002942.5_Ipg2691	TCCTGTGGTTAAAGAATATG	1367	1390	CAAAACAGCATAGCTCTAAAACCATATTCTTTAACCACAGGACTATAGTGAGTCGTATTA
NC_002942.5_Ipg2691	AATCCCTATTTCCTGCATTA	1600	1623	CAAAACAGCATAGCTCTAAAACTAATGCAGGAAATAGGGATTCTATAGTGAGTCGTATTA
NC_002942.5_Ipg2691	AGCTTGCGCATAGCGATAGG	1813	1836	CAAAACAGCATAGCTCTAAAACCCTATCGCTATGCGCAAGCTCTATAGTGAGTCGTATTA
NC_002942.5_Ipg2691	TAATGGCTGAGGCGTGTTGC	2036	2059	CAAAACAGCATAGCTCTAAAACGCAACACGCCTCAGCCATTACTATAGTGAGTCGTATTA
NC_002942.5_Ipg2691	ACATTTGCAAGACAAAGTTC	2300	2323	CAAAACAGCATAGCTCTAAAACGAACTTTGTCTTGCAAATGTCTATAGTGAGTCGTATTA
NC_002942.5_Ipg2691	TTTGTTATTCATTAGGTGTT	2512	2535	CAAAACAGCATAGCTCTAAAACAACACCTAATGAATAACAAACTATAGTGAGTCGTATTA
NC_002942.5_Ipg1586	TCTCCCCATACCAAGGAGTA	73	96	CAAAACAGCATAGCTCTAAAACTACTCCTTGGTATGGGGAGACTATAGTGAGTCGTATTA
NC_002942.5_Ipg1586	GTCATATGCTCTTTATCAAT	347	370	CAAAACAGCATAGCTCTAAAACATTGATAAAGAGCATATGACCTATAGTGAGTCGTATTA
NC_002942.5_Ipg0622	CGTTTGATGAGGGCAGGTTT	25	48	CAAAACAGCATAGCTCTAAAACAAACCTGCCCTCATCAAACGCTATAGTGAGTCGTATTA
NC_002942.5_Ipg0622	GATTGAAGAATAAGGTCCTA	244	267	CAAAACAGCATAGCTCTAAAACTAGGACCTTATTCTTCAATCCTATAGTGAGTCGTATTA
NC_002942.5_Ipg0622	TAAGCCAATGATTAATGAAT	445	468	CAAAACAGCATAGCTCTAAAACATTCATTAATCATTGGCTTACTATAGTGAGTCGTATTA
NC_002942.5_Ipg0622	CAGATTGAAAATAGATTGCC	706	729	CAAAACAGCATAGCTCTAAAACGGCAATCTATTTTCAATCTGCTATAGTGAGTCGTATTA
NC_002942.5_Ipg0622	AGGTACCAGCAATGAAGGCA	956	979	CAAAACAGCATAGCTCTAAAACTGCCTTCATTGCTGGTACCTCTATAGTGAGTCGTATTA
NC_002942.5_Ipg0622	GAATAAATATCGGTAGTACC	1239	1262	CAAAACAGCATAGCTCTAAAACGGTACTACCGATATTTATTCCTATAGTGAGTCGTATTA
NC_002942.5_Ipg0622	AGAATTCCTTCAATGGAAGA	1428	1451	CAAAACAGCATAGCTCTAAAACTCTTCCATTGAAGGAATTCTCTATAGTGAGTCGTATTA
NC_002942.5_Ipg0622	AAATTGGCTTCAAGCTGGTG	1683	1706	CAAAACAGCATAGCTCTAAAACCACCAGCTTGAAGCCAATTTCTATAGTGAGTCGTATTA
NC_002942.5_Ipg0622	AGCAAGTACCTTCGTCGCAC	1873	1896	CAAAACAGCATAGCTCTAAAACGTGCGACGAAGGTACTTGCTCTATAGTGAGTCGTATTA
NC_002942.5_Ipg1737|gatB	ATGGAATGGGATACCGTCAT	0	23	CAAAACAGCATAGCTCTAAAACATGACGGTATCCCATTCCATCTATAGTGAGTCGTATTA
NC_002942.5_Ipg1737|gatB	CTGACTGATTTGATAGCCTT	259	282	CAAAACAGCATAGCTCTAAAACAAGGCTATCAAATCAGTCAGCTATAGTGAGTCGTATTA
NC_002942.5_Ipg1737|gatB	TTGCCTGTACTCGGCTGAAG	473	496	CAAAACAGCATAGCTCTAAAACCTTCAGCCGAGTACAGGCAACTATAGTGAGTCGTATTA
NC_002942.5_Ipg1737|gatB	TTGCTTCAGGCAAGTCCGGC	881	904	CAAAACAGCATAGCTCTAAAACGCCGGACTTGCCTGAAGCAACTATAGTGAGTCGTATTA
NC_002942.5_Ipg1737|gatB	ATGGTTTTAGCTGAAATTGG	1095	1118	CAAAACAGCATAGCTCTAAAACCCAATTTCAGCTAAAACCATCTATAGTGAGTCGTATTA
NC_002942.5_Ipg1737|gatB	AAGCGATGAAACAAACTAAA	1360	1383	CAAAACAGCATAGCTCTAAAACTTTAGTTTGTTTCATCGCTTCTATAGTGAGTCGTATTA
NC_002942.5_Ipg2331|bioC	CAAGTTGGCTTTTGTGGAAC	19	42	CAAAACAGCATAGCTCTAAAACGTTCCACAAAAGCCAACTTGCTATAGTGAGTCGTATTA
NC_002942.5_Ipg2331|bioC	CCCAAATCAAGAATTCGTCG	276	299	CAAAACAGCATAGCTCTAAAACCGACGAATTCTTGATTTGGGCTATAGTGAGTCGTATTA
NC_002942.5_Ipg2331|bioC	ATTCATTGGAGTAGCTCATT	501	524	CAAAACAGCATAGCTCTAAAACAATGAGCTACTCCAATGAATCTATAGTGAGTCGTATTA
NC_002942.5_Ipg2331|bioC	AGCTAATAGCAATTGGGGAA	751	774	CAAAACAGCATAGCTCTAAAACTTCCCCAATTGCTATTAGCTCTATAGTGAGTCGTATTA
NC_002942.5_Ipg2331|bioC	AACACGCGAAACAGGAATCC	967	990	CAAAACAGCATAGCTCTAAAACGGATTCCTGTTTCGCGTGTTCTATAGTGAGTCGTATTA
NC_002942.5_Ipg2349	CTTGATCTGGAACAAAGTGA	69	92	CAAAACAGCATAGCTCTAAAACTCACTTTGTTCCAGATCAAGCTATAGTGAGTCGTATTA
NC_002942.5_Ipg2349	GAAATTGAGCACATTCCTGC	279	302	CAAAACAGCATAGCTCTAAAACGCAGGAATGTGCTCAATTTCCTATAGTGAGTCGTATTA
NC_002942.5_Ipg2349	ATTCATGCGGTTCATGTGAG	480	503	CAAAACAGCATAGCTCTAAAACCTCACATGAACCGCATGAATCTATAGTGAGTCGTATTA
NC_002942.5_Ipg0419|glk	GCATACTGCGCTAAATCATG	18	41	CAAAACAGCATAGCTCTAAAACCATGATTTAGCGCAGTATGCCTATAGTGAGTCGTATTA
NC_002942.5_Ipg0419|glk	GTGTCCAGTCATCGATGATT	221	244	CAAAACAGCATAGCTCTAAAACAATCATCGATGACTGGACACCTATAGTGAGTCGTATTA
NC_002942.5_Ipg0419|glk	ATAGTGCTTTTGCAGGGGAA	481	504	CAAAACAGCATAGCTCTAAAACTTCCCCTGCAAAAGCACTATCTATAGTGAGTCGTATTA
NC_002942.5_Ipg0419|glk	TATATCTTTGGCATTAAATC	683	706	CAAAACAGCATAGCTCTAAAACGATTTAATGCCAAAGATATACTATAGTGAGTCGTATTA
NC_002942.5_Ipg0419|glk	GCCGCTCAACCAGGTATTTT	930	953	CAAAACAGCATAGCTCTAAAACAAAATACCTGGTTGAGCGGCCTATAGTGAGTCGTATTA
NC_002942.5_Ipg2864	TTTCTTTTTGCAGCTTTAAC	32	55	CAAAACAGCATAGCTCTAAAACGTTAAAGCTGCAAAAAGAAACTATAGTGAGTCGTATTA
NC_002942.5_Ipg2864	GGCCCCAAACTCGAATAGTA	232	255	CAAAACAGCATAGCTCTAAAACTACTATTCGAGTTTGGGGCCCTATAGTGAGTCGTATTA
NC_002942.5_Ipg2864	TGGCCAGAGGCTCCTTTTAA	423	446	CAAAACAGCATAGCTCTAAAACTTAAAAGGAGCCTCTGGCCACTATAGTGAGTCGTATTA
NC_002942.5_Ipg2864	GAAACAAATTAGCCTCGGTA	635	658	CAAAACAGCATAGCTCTAAAACTACCGAGGCTAATTTGTTTCCTATAGTGAGTCGTATTA
NC_002942.5_Ipg2864	ATGAGTAAAATCAACATGTG	838	861	CAAAACAGCATAGCTCTAAAACCACATGTTGATTTTACTCATCTATAGTGAGTCGTATTA
NC_002942.5_Ipg2864	TAAATCAATTTCCAGATCTT	1057	1080	CAAAACAGCATAGCTCTAAAACAAGATCTGGAAATTGATTTACTATAGTGAGTCGTATTA
NC_002942.5_Ipg1503|aceF	ATTAAAATTCCTGATATCGG	18	41	CAAAACAGCATAGCTCTAAAACCCGATATCAGGAATTTTAATCTATAGTGAGTCGTATTA
NC_002942.5_Ipg1503|aceF	ATTTGTCGTTGTATCTGACT	229	252	CAAAACAGCATAGCTCTAAAACAGTCAGATACAACGACAAATCTATAGTGAGTCGTATTA
NC_002942.5_Ipg1503|aceF	TCAGGCATTAATTACATTAG	455	478	CAAAACAGCATAGCTCTAAAACCTAATGTAATTAATGCCTGACTATAGTGAGTCGTATTA
NC_002942.5_Ipg1503|aceF	TCGGATTTTAGTTCTTCATA	672	695	CAAAACAGCATAGCTCTAAAACTATGAAGAACTAAAATCCGACTATAGTGAGTCGTATTA
NC_002942.5_Ipg1503|aceF	AATTTACTGAAATCGATGGC	915	938	CAAAACAGCATAGCTCTAAAACGCCATCGATTTCAGTAAATTCTATAGTGAGTCGTATTA
NC_002942.5_Ipg1503|aceF	TGTTTGCAGCGTAGTTTGTA	1127	1150	CAAAACAGCATAGCTCTAAAACTACAAACTACGCTGCAAACACTATAGTGAGTCGTATTA
NC_002942.5_Ipg1503|aceF	CCGTTCCGCCTATACCACCA	1397	1420	CAAAACAGCATAGCTCTAAAACTGGTGGTATAGGCGGAACGGCTATAGTGAGTCGTATTA
NC_002942.5_Ipg1503|aceF	CGCTTTCTTTGTGATTGTTT	1587	1610	CAAAACAGCATAGCTCTAAAACAAACAATCACAAAGAAAGCGCTATAGTGAGTCGTATTA
NC_002942.5_Ipg0871	CAATCATTTTATTGCTCCAC	8	31	CAAAACAGCATAGCTCTAAAACGTGGAGCAATAAAATGATTGCTATAGTGAGTCGTATTA
NC_002942.5_Ipg0871	TTCTCTCGAATCACAACAGC	215	238	CAAAACAGCATAGCTCTAAAACGCTGTTGTGATTCGAGAGAACTATAGTGAGTCGTATTA
NC_002942.5_Ipg0871	GTTGCTTTAACTATCTCGGC	492	515	CAAAACAGCATAGCTCTAAAACGCCGAGATAGTTAAAGCAACCTATAGTGAGTCGTATTA
NC_002942.5_Ipg0871	ACCTGAACGAATTTTTCTTA	746	769	CAAAACAGCATAGCTCTAAAACTAAGAAAAATTCGTTCAGGTCTATAGTGAGTCGTATTA
NC_002942.5_Ipg0329|rplC	ACGCGTGTCTTCACACCAGA	33	56	CAAAACAGCATAGCTCTAAAACTCTGGTGTGAAGACACGCGTCTATAGTGAGTCGTATTA
NC_002942.5_Ipg0329|rplC	TTCAGAAGATGCATTTACCC	254	277	CAAAACAGCATAGCTCTAAAACGGGTAAATGCATCTTCTGAACTATAGTGAGTCGTATTA
NC_002942.5_Ipg0329|rplC	GCAGTCAAAAAGCAAGCACG	618	641	CAAAACAGCATAGCTCTAAAACCGTGCTTGCTTTTTGACTGCCTATAGTGAGTCGTATTA
NC_002942.5_Ipg0812|mreC	GTGTTTATTATTCTGTTGAG	7	30	CAAAACAGCATAGCTCTAAAACCTCAACAGAATAATAAACACCTATAGTGAGTCGTATTA
NC_002942.5_Ipg0812|mreC	GTCGTTGGTTAGTGCCAAAA	218	241	CAAAACAGCATAGCTCTAAAACTTTTGGCACTAACCAACGACCTATAGTGAGTCGTATTA
NC_002942.5_Ipg0812|mreC	ACACGTGATGGTGTCTATGT	447	470	CAAAACAGCATAGCTCTAAAACACATAGACACCATCACGTGTCTATAGTGAGTCGTATTA
NC_002942.5_Ipg0812|mreC	GACGTTACCAGCACATCACC	672	695	CAAAACAGCATAGCTCTAAAACGGTGATGTGCTGGTAACGTCCTATAGTGAGTCGTATTA
NC_002942.5_Ipg0812|mreC	TAATGAGCGATTGAATGCTG	872	895	CAAAACAGCATAGCTCTAAAACCAGCATTCAATCGCTCATTACTATAGTGAGTCGTATTA
NC_002942.5_Ipg2902	TTGGGCAATTTCTTTTTCCA	85	108	CAAAACAGCATAGCTCTAAAACTGGAAAAAGAAATTGCCCAACTATAGTGAGTCGTATTA
NC_002942.5_Ipg2902	TTTGCAAGGTAATTAAATAG	395	418	CAAAACAGCATAGCTCTAAAACCTATTTAATTACCTTGCAAACTATAGTGAGTCGTATTA
NC_002942.5_Ipg2229	TGACGACGTCAACCAGAGAC	23	46	CAAAACAGCATAGCTCTAAAACGTCTCTGGTTGACGTCGTCACTATAGTGAGTCGTATTA
NC_002942.5_Ipg2229	TTTTTGGGCTGCCTTTATGC	237	260	CAAAACAGCATAGCTCTAAAACGCATAAAGGCAGCCCAAAAACTATAGTGAGTCGTATTA
NC_002942.5_Ipg2229	AATGTCATTGCTCTTAATGG	478	501	CAAAACAGCATAGCTCTAAAACCCATTAAGAGCAATGACATTCTATAGTGAGTCGTATTA
NC_002942.5_Ipg2229	CTGAATTCCACCATAGATGG	679	702	CAAAACAGCATAGCTCTAAAACCCATCTATGGTGGAATTCAGCTATAGTGAGTCGTATTA
NC_002942.5_Ipg2229	GCCTCAGCCAGGCCATAGCA	966	989	CAAAACAGCATAGCTCTAAAACTGCTATGGCCTGGCTGAGGCCTATAGTGAGTCGTATTA
NC_002942.5_Ipg2229	CCATGTGATTTTGACCAGGT	1170	1193	CAAAACAGCATAGCTCTAAAACACCTGGTCAAAATCACATGGCTATAGTGAGTCGTATTA
NC_002942.5_Ipg2229	TTGCCCAATACGTGATGGAG	1434	1457	CAAAACAGCATAGCTCTAAAACCTCCATCACGTATTGGGCAACTATAGTGAGTCGTATTA
NC_002942.5_Ipg2229	CTGGCAACTCAATAAAATTG	1718	1741	CAAAACAGCATAGCTCTAAAACCAATTTTATTGAGTTGCCAGCTATAGTGAGTCGTATTA
NC_002942.5_Ipg0136|pykA	ATTTCAGGTTCCTTGCTGGC	36	59	CAAAACAGCATAGCTCTAAAACGCCAGCAAGGAACCTGAAATCTATAGTGAGTCGTATTA
NC_002942.5_Ipg0136|pykA	TGATGGACAAAATTTTACAT	254	277	CAAAACAGCATAGCTCTAAAACATGTAAAATTTTGTCCATCACTATAGTGAGTCGTATTA
NC_002942.5_Ipg0136|pykA	TTGAAAGGTTTGAATCGAAA	462	485	CAAAACAGCATAGCTCTAAAACTTTCGATTCAAACCTTTCAACTATAGTGAGTCGTATTA
NC_002942.5_Ipg0136|pykA	ATCTCCTCTGGCCACCATGA	715	738	CAAAACAGCATAGCTCTAAAACTCATGGTGGCCAGAGGAGATCTATAGTGAGTCGTATTA
NC_002942.5_Ipg0136|pykA	TCCAGTCAAAGTCATTACCA	959	982	CAAAACAGCATAGCTCTAAAACTGGTAATGACTTTGACTGGACTATAGTGAGTCGTATTA
NC_002942.5_Ipg0136|pykA	CAAAAATAGGAACGGTGCTG	1172	1195	CAAAACAGCATAGCTCTAAAACCAGCACCGTTCCTATTTTTGCTATAGTGAGTCGTATTA
NC_002942.5_Ipg0136|pykA	AGGTATAATTTCCATGCAGT	1393	1416	CAAAACAGCATAGCTCTAAAACACTGCATGGAAATTATACCTCTATAGTGAGTCGTATTA
NC_002942.5_Ipg2654	GGATTTAAATGTGGAATAGT	3	26	CAAAACAGCATAGCTCTAAAACACTATTCCACATTTAAATCCCTATAGTGAGTCGTATTA
NC_002942.5_Ipg2654	ATTTGTTGACATTGCAGGAT	206	229	CAAAACAGCATAGCTCTAAAACATCCTGCAATGTCAACAAATCTATAGTGAGTCGTATTA
NC_002942.5_Ipg2654	AAAAGTCGCTATTAAAAGTA	421	444	CAAAACAGCATAGCTCTAAAACTACTTTTAATAGCGACTTTTCTATAGTGAGTCGTATTA
NC_002942.5_Ipg2654	CGTGCCGGGTATGAATTGCT	810	833	CAAAACAGCATAGCTCTAAAACAGCAATTCATACCCGGCACGCTATAGTGAGTCGTATTA
NC_002942.5_Ipg2654	AAGGAATATATTGTCTGTGA	1038	1061	CAAAACAGCATAGCTCTAAAACTCACAGACAATATATTCCTTCTATAGTGAGTCGTATTA
NC_002942.5_Ipg0409	GGTGAAACGAAAATTAAAAC	13	36	CAAAACAGCATAGCTCTAAAACGTTTTAATTTTCGTTTCACCCTATAGTGAGTCGTATTA
NC_002942.5_Ipg0409	GTGGATAGAGGTTGGGTTTC	336	359	CAAAACAGCATAGCTCTAAAACGAAACCCAACCTCTATCCACCTATAGTGAGTCGTATTA
NC_002942.5_Ipg0409	TGCAATACAGTGGTTTGCCA	644	667	CAAAACAGCATAGCTCTAAAACTGGCAAACCACTGTATTGCACTATAGTGAGTCGTATTA
NC_002942.5_Ipg2878|corA	CAAAAGCGGGACTCTTACCG	28	51	CAAAACAGCATAGCTCTAAAACCGGTAAGAGTCCCGCTTTTGCTATAGTGAGTCGTATTA
NC_002942.5_Ipg2878|corA	AGAATACAACATACACCCCT	242	265	CAAAACAGCATAGCTCTAAAACAGGGGTGTATGTTGTATTCTCTATAGTGAGTCGTATTA
NC_002942.5_Ipg2878|corA	CACTCGTTAACCAGAGAATA	480	503	CAAAACAGCATAGCTCTAAAACTATTCTCTGGTTAACGAGTGCTATAGTGAGTCGTATTA
NC_002942.5_Ipg2878|corA	GCAAATCGATCGATTCTACC	788	811	CAAAACAGCATAGCTCTAAAACGGTAGAATCGATCGATTTGCCTATAGTGAGTCGTATTA
NC_002942.5_Ipg2878|corA	TCTGGTTACCATGGTACTTC	998	1021	CAAAACAGCATAGCTCTAAAACGAAGTACCATGGTAACCAGACTATAGTGAGTCGTATTA
NC_002942.5_Ipg2387|pla	GCTTCTCTAGGCATTCTGTC	102	125	CAAAACAGCATAGCTCTAAAACGACAGAATGCCTAGAGAAGCCTATAGTGAGTCGTATTA
NC_002942.5_Ipg2387|pla	TGAGTCCAGGTATCTTGATA	318	341	CAAAACAGCATAGCTCTAAAACTATCAAGATACCTGGACTCACTATAGTGAGTCGTATTA
NC_002942.5_Ipg2387|pla	GCTCATTGAATGTTAAGTTA	680	703	CAAAACAGCATAGCTCTAAAACTAACTTAACATTCAATGAGCCTATAGTGAGTCGTATTA
NC_002942.5_Ipg2387|pla	AAACACTATACTGTCGCTCT	885	908	CAAAACAGCATAGCTCTAAAACAGAGCGACAGTATAGTGTTTCTATAGTGAGTCGTATTA
NC_002942.5_Ipg0085	ATGTTAATGTCACTACTGAC	24	47	CAAAACAGCATAGCTCTAAAACGTCAGTAGTGACATTAACATCTATAGTGAGTCGTATTA
NC_002942.5_Ipg0085	ACCGGTGATTACTCATTTGA	234	257	CAAAACAGCATAGCTCTAAAACTCAAATGAGTAATCACCGGTCTATAGTGAGTCGTATTA
NC_002942.5_Ipg0085	GGCCCCATTAAAATCAATAA	445	468	CAAAACAGCATAGCTCTAAAACTTATTGATTTTAATGGGGCCCTATAGTGAGTCGTATTA
NC_002942.5_Ipg2961|momp	GCAGTGGCAGTACTCGCCTT	21	44	CAAAACAGCATAGCTCTAAAACAAGGCGAGTACTGCCACTGCCTATAGTGAGTCGTATTA
NC_002942.5_Ipg2961|momp	ATGTTGACCATGAGTGGGAT	223	246	CAAAACAGCATAGCTCTAAAACATCCCACTCATGGTCAACATCTATAGTGAGTCGTATTA
NC_002942.5_Ipg2961|momp	AAGAAAATGCGTTTCCATGG	423	446	CAAAACAGCATAGCTCTAAAACCCATGGAAACGCATTTTCTTCTATAGTGAGTCGTATTA
NC_002942.5_Ipg2961|momp	AGCGATTTCTATGATGGAAT	624	647	CAAAACAGCATAGCTCTAAAACATTCCATCATAGAAATCGCTCTATAGTGAGTCGTATTA
NC_002942.5_Ipg2961|momp	TACATTGGCTTGAAGTATGT	834	857	CAAAACAGCATAGCTCTAAAACACATACTTCAAGCCAATGTACTATAGTGAGTCGTATTA
NC_002942.5_Ipg0664|rpe	ACGTCCGCTGACAGTAAAGA	18	41	CAAAACAGCATAGCTCTAAAACTCTTTACTGTCAGCGGACGTCTATAGTGAGTCGTATTA
NC_002942.5_Ipg0664|rpe	GATACGTTTCGCACCTGCTT	241	264	CAAAACAGCATAGCTCTAAAACAAGCAGGTGCGAAACGTATCCTATAGTGAGTCGTATTA
NC_002942.5_Ipg0664|rpe	TTGTTCACGCATACGTTTAA	616	639	CAAAACAGCATAGCTCTAAAACTTAAACGTATGCGTGAACAACTATAGTGAGTCGTATTA
NC_002942.5_Ipg1323	TCAACTAATGATGGCAAGGC	72	95	CAAAACAGCATAGCTCTAAAACGCCTTGCCATCATTAGTTGACTATAGTGAGTCGTATTA
NC_002942.5_Ipg1323	AGAAATCGGCATACTAAAAA	279	302	CAAAACAGCATAGCTCTAAAACTTTTTAGTATGCCGATTTCTCTATAGTGAGTCGTATTA
NC_002942.5_Ipg1323	TCTCTTATCATTGCTGCCTA	480	503	CAAAACAGCATAGCTCTAAAACTAGGCAGCAATGATAAGAGACTATAGTGAGTCGTATTA
NC_002942.5_Ipg1323	AATTTTACCAGCGCTCAGTA	699	722	CAAAACAGCATAGCTCTAAAACTACTGAGCGCTGGTAAAATTCTATAGTGAGTCGTATTA
NC_002942.5_Ipg1323	GTGATTTATTATTTTGGTAC	909	932	CAAAACAGCATAGCTCTAAAACGTACCAAAATAATAAATCACCTATAGTGAGTCGTATTA
NC_002942.5_Ipg1323	CCTTCTAAAACTTCAACGAA	1127	1150	CAAAACAGCATAGCTCTAAAACTTCGTTGAAGTTTTAGAAGGCTATAGTGAGTCGTATTA
NC_002942.5_Ipg1869|rnc	GCTTTGACGCATTGCAGTGC	72	95	CAAAACAGCATAGCTCTAAAACGCACTGCAATGCGTCAAAGCCTATAGTGAGTCGTATTA
NC_002942.5_Ipg1869|rnc	CAAGGTGAGTTAAGGAGCGG	288	311	CAAAACAGCATAGCTCTAAAACCCGCTCCTTAACTCACCTTGCTATAGTGAGTCGTATTA
NC_002942.5_Ipg1869|rnc	TAGAAGAAAAGCTGAGCAGT	617	640	CAAAACAGCATAGCTCTAAAACACTGCTCAGCTTTTCTTCTACTATAGTGAGTCGTATTA
NC_002942.5_Ipg0628	GAAATGGCTAGAAATATTCG	72	95	CAAAACAGCATAGCTCTAAAACCGAATATTTCTAGCCATTTCCTATAGTGAGTCGTATTA
NC_002942.5_Ipg0628	GGTATAATTCACAGGTGAAC	286	309	CAAAACAGCATAGCTCTAAAACGTTCACCTGTGAATTATACCCTATAGTGAGTCGTATTA
NC_002942.5_Ipg0628	ACTGATGTTACTTGTGCTGT	487	510	CAAAACAGCATAGCTCTAAAACACAGCACAAGTAACATCAGTCTATAGTGAGTCGTATTA
NC_002942.5_Ipg0628	AGCCAGTATCTACAAATCGG	693	716	CAAAACAGCATAGCTCTAAAACCCGATTTGTAGATACTGGCTCTATAGTGAGTCGTATTA
NC_002942.5_Ipg0628	ATACATTACCTGTTGTGAAA	931	954	CAAAACAGCATAGCTCTAAAACTTTCACAACAGGTAATGTATCTATAGTGAGTCGTATTA
NC_002942.5_Ipg0628	TGCAAGAGGGGATTGTACAG	1132	1155	CAAAACAGCATAGCTCTAAAACCTGTACAATCCCCTCTTGCACTATAGTGAGTCGTATTA
NC_002942.5_Ipg0628	ACCGCAACATTTAATGCCGA	1323	1346	CAAAACAGCATAGCTCTAAAACTCGGCATTAAATGTTGCGGTCTATAGTGAGTCGTATTA
NC_002942.5_Ipg0628	AAACTATTGACTAGAGCTTG	1542	1565	CAAAACAGCATAGCTCTAAAACCAAGCTCTAGTCAATAGTTTCTATAGTGAGTCGTATTA
NC_002942.5_Ipg0628	CCATCCGGTTCCTGATACCA	1789	1812	CAAAACAGCATAGCTCTAAAACTGGTATCAGGAACCGGATGGCTATAGTGAGTCGTATTA
NC_002942.5_Ipg0628	CCAATACATGCGAGCGATCA	1991	2014	CAAAACAGCATAGCTCTAAAACTGATCGCTCGCATGTATTGGCTATAGTGAGTCGTATTA
NC_002942.5_Ipg0628	TTGGTGGAGATTATTAAACA	2203	2226	CAAAACAGCATAGCTCTAAAACTGTTTAATAATCTCCACCAACTATAGTGAGTCGTATTA
NC_002942.5_Ipg0628	GAGTGGCTAATGCTGTGCTC	2407	2430	CAAAACAGCATAGCTCTAAAACGAGCACAGCATTAGCCACTCCTATAGTGAGTCGTATTA
NC_002942.5_Ipg0628	CTGCAATGTCAATTTACCCC	2636	2659	CAAAACAGCATAGCTCTAAAACGGGGTAAATTGACATTGCAGCTATAGTGAGTCGTATTA
NC_002942.5_Ipg0628	GGATTCAATGTCACTAAAGG	2847	2870	CAAAACAGCATAGCTCTAAAACCCTTTAGTGACATTGAATCCCTATAGTGAGTCGTATTA
NC_002942.5_Ipg0628	TTGGTTAACTCGGCTACATC	3036	3059	CAAAACAGCATAGCTCTAAAACGATGTAGCCGAGTTAACCAACTATAGTGAGTCGTATTA
NC_002942.5_Ipg0628	GAGCTTAATTTCTTAAATGG	3252	3275	CAAAACAGCATAGCTCTAAAACCCATTTAAGAAATTAAGCTCCTATAGTGAGTCGTATTA
NC_002942.5_Ipg0628	CGCCAAGAAAAATAGGCTGG	3484	3507	CAAAACAGCATAGCTCTAAAACCCAGCCTATTTTTCTTGGCGCTATAGTGAGTCGTATTA
NC_002942.5_Ipg2633	TTTCAGACTTAATAGCACCG	98	121	CAAAACAGCATAGCTCTAAAACCGGTGCTATTAAGTCTGAAACTATAGTGAGTCGTATTA
NC_002942.5_Ipg2633	TGGTCTCATTCAAAATCACC	291	314	CAAAACAGCATAGCTCTAAAACGGTGATTTTGAATGAGACCACTATAGTGAGTCGTATTA
NC_002942.5_asd	GTAGGTGCCACCGGCGCTGT	27	50	CAAAACAGCATAGCTCTAAAACACAGCGCCGGTGGCACCTACCTATAGTGAGTCGTATTA
NC_002942.5_asd	TGTAGCTGCTGGGTGCGTGG	257	280	CAAAACAGCATAGCTCTAAAACCCACGCACCCAGCAGCTACACTATAGTGAGTCGTATTA
NC_002942.5_asd	CGACTTACCAGTCTGTTTCC	466	489	CAAAACAGCATAGCTCTAAAACGGAAACAGACTGGTAAGTCGCTATAGTGAGTCGTATTA
NC_002942.5_asd	CGAGCATCGTCAGCCGTCAA	765	788	CAAAACAGCATAGCTCTAAAACTTGACGGCTGACGATGCTCGCTATAGTGAGTCGTATTA
NC_002942.5_asd	CAAAGGTGCGGCAACTAACG	962	985	CAAAACAGCATAGCTCTAAAACCGTTAGTTGCCGCACCTTTGCTATAGTGAGTCGTATTA
NC_002942.5_Ipg0525	GGCGATATCGAAATCAAAGC	9	32	CAAAACAGCATAGCTCTAAAACGCTTTGATTTCGATATCGCCCTATAGTGAGTCGTATTA
NC_002942.5_Ipg0525	ATTATCTACATCCAAAAGCC	266	289	CAAAACAGCATAGCTCTAAAACGGCTTTTGGATGTAGATAATCTATAGTGAGTCGTATTA
NC_002942.5_Ipg0525	GCAGTAGTTCCAGAAGATAC	594	617	CAAAACAGCATAGCTCTAAAACGTATCTTCTGGAACTACTGCCTATAGTGAGTCGTATTA
NC_002942.5_Ipg0866	ACGGTATCACGTTCGTAAAA	18	41	CAAAACAGCATAGCTCTAAAACTTTTACGAACGTGATACCGTCTATAGTGAGTCGTATTA
NC_002942.5_Ipg0866	TGAACCTATCCCCTCCTTTT	262	285	CAAAACAGCATAGCTCTAAAACAAAAGGAGGGGATAGGTTCACTATAGTGAGTCGTATTA
NC_002942.5_Ipg0866	TATAGAAAAACCCAGAATTG	452	475	CAAAACAGCATAGCTCTAAAACCAATTCTGGGTTTTTCTATACTATAGTGAGTCGTATTA
NC_002942.5_Ipg1543	CATTGTGCCAATTCATATAT	116	139	CAAAACAGCATAGCTCTAAAACATATATGAATTGGCACAATGCTATAGTGAGTCGTATTA
NC_002942.5_Ipg1543	TGAGTTAAAGGCTGTTGCAT	332	355	CAAAACAGCATAGCTCTAAAACATGCAACAGCCTTTAACTCACTATAGTGAGTCGTATTA
NC_002942.5_Ipg1543	GAAGTAAGAACAAATGGAAT	564	587	CAAAACAGCATAGCTCTAAAACATTCCATTTGTTCTTACTTCCTATAGTGAGTCGTATTA
NC_002942.5_Ipg2597	TCATCCTGTTTAAGGCGAGG	17	40	CAAAACAGCATAGCTCTAAAACCCTCGCCTTAAACAGGATGACTATAGTGAGTCGTATTA
NC_002942.5_Ipg2597	TTTGAGCAATGCGGGATAAT	250	273	CAAAACAGCATAGCTCTAAAACATTATCCCGCATTGCTCAAACTATAGTGAGTCGTATTA
NC_002942.5_Ipg2597	TCATGCTCATTTAGGCTGTC	461	484	CAAAACAGCATAGCTCTAAAACGACAGCCTAAATGAGCATGACTATAGTGAGTCGTATTA
NC_002942.5_Ipg2597	TGCCACTACTTATTGCAACA	792	815	CAAAACAGCATAGCTCTAAAACTGTTGCAATAAGTAGTGGCACTATAGTGAGTCGTATTA
NC_002942.5_Ipg2597	CAGTGCCCGGTGGCTATATA	1045	1068	CAAAACAGCATAGCTCTAAAACTATATAGCCACCGGGCACTGCTATAGTGAGTCGTATTA
NC_002942.5_Ipg1909	CAGCACTCATTTATTATGCT	69	92	CAAAACAGCATAGCTCTAAAACAGCATAATAAATGAGTGCTGCTATAGTGAGTCGTATTA
NC_002942.5_Ipg1909	CTGCTCATAACTAATATCAT	295	318	CAAAACAGCATAGCTCTAAAACATGATATTAGTTATGAGCAGCTATAGTGAGTCGTATTA
NC_002942.5_Ipg1909	TTAAATCCTGGATGGATAGA	663	686	CAAAACAGCATAGCTCTAAAACTCTATCCATCCAGGATTTAACTATAGTGAGTCGTATTA
NC_002942.5_Ipg1909	TTGGGATTCTTTCATTGTCA	914	937	CAAAACAGCATAGCTCTAAAACTGACAATGAAAGAATCCCAACTATAGTGAGTCGTATTA
NC_002942.5_Ipg0245	TCAATGAGCTGTTTCCCTTT	78	101	CAAAACAGCATAGCTCTAAAACAAAGGGAAACAGCTCATTGACTATAGTGAGTCGTATTA
NC_002942.5_Ipg0245	GCATAGGCAAGATGTCGGAT	284	307	CAAAACAGCATAGCTCTAAAACATCCGACATCTTGCCTATGCCTATAGTGAGTCGTATTA
NC_002942.5_Ipg0245	CTTGGTATTTGTGAAAACGA	474	497	CAAAACAGCATAGCTCTAAAACTCGTTTTCACAAATACCAAGCTATAGTGAGTCGTATTA
NC_002942.5_Ipg0245	AAGGAAATCTGCTATTCACA	683	706	CAAAACAGCATAGCTCTAAAACTGTGAATAGCAGATTTCCTTCTATAGTGAGTCGTATTA
NC_002942.5_Ipg0245	GGACCAGCGAATACCGCCGC	979	1002	CAAAACAGCATAGCTCTAAAACGCGGCGGTATTCGCTGGTCCCTATAGTGAGTCGTATTA
NC_002942.5_Ipg0245	ATCGTTCATCAATGGTTTAC	1169	1192	CAAAACAGCATAGCTCTAAAACGTAAACCATTGATGAACGATCTATAGTGAGTCGTATTA
NC_002942.5_Ipg0245	TATTACAGCACGTGGTGCGT	1403	1426	CAAAACAGCATAGCTCTAAAACACGCACCACGTGCTGTAATACTATAGTGAGTCGTATTA
NC_002942.5_Ipg0245	CAGGCGAAGTCTTTCTTCAT	1615	1638	CAAAACAGCATAGCTCTAAAACATGAAGAAAGACTTCGCCTGCTATAGTGAGTCGTATTA
NC_002942.5_Ipg0245	GTGGATTTACTGTTTAACGG	1818	1841	CAAAACAGCATAGCTCTAAAACCCGTTAAACAGTAAATCCACCTATAGTGAGTCGTATTA
NC_002942.5_Ipg0245	GAATTTTGATATTGACTTCA	2060	2083	CAAAACAGCATAGCTCTAAAACTGAAGTCAATATCAAAATTCCTATAGTGAGTCGTATTA
NC_002942.5_Ipg0245	TCAAGATTACATGAAAGAAT	2249	2272	CAAAACAGCATAGCTCTAAAACATTCTTTCATGTAATCTTGACTATAGTGAGTCGTATTA
NC_002942.5_Ipg0245	TCACGAGACAAAGGGTGTTT	2511	2534	CAAAACAGCATAGCTCTAAAACAAACACCCTTTGTCTCGTGACTATAGTGAGTCGTATTA
NC_002942.5_Ipg0245	TAATTCATATTGGGTGGATA	2716	2739	CAAAACAGCATAGCTCTAAAACTATCCACCCAATATGAATTACTATAGTGAGTCGTATTA
NC_002942.5_Ipg0245	ATTAGCCAATTCGTCAGTAT	2913	2936	CAAAACAGCATAGCTCTAAAACATACTGACGAATTGGCTAATCTATAGTGAGTCGTATTA
NC_002942.5_Ipg0245	CTAACTCATCACGCAAAGAC	3143	3166	CAAAACAGCATAGCTCTAAAACGTCTTTGCGTGATGAGTTAGCTATAGTGAGTCGTATTA
NC_002942.5_Ipg0245	TAAAGAGGAAAGCTCACGCA	3343	3366	CAAAACAGCATAGCTCTAAAACTGCGTGAGCTTTCCTCTTTACTATAGTGAGTCGTATTA
NC_002942.5_Ipg0957	TGTCGGAATGAGAATGGATA	56	79	CAAAACAGCATAGCTCTAAAACTATCCATTCTCATTCCGACACTATAGTGAGTCGTATTA
NC_002942.5_Ipg0957	AAGTTGATTAGCAACACAAT	256	279	CAAAACAGCATAGCTCTAAAACATTGTGTTGCTAATCAACTTCTATAGTGAGTCGTATTA
NC_002942.5_Ipg0957	CTTGCTGATGAAGTATTAAA	453	476	CAAAACAGCATAGCTCTAAAACTTTAATACTTCATCAGCAAGCTATAGTGAGTCGTATTA
NC_002942.5_Ipg0957	TCAACATCCAGCTATTGCAA	657	680	CAAAACAGCATAGCTCTAAAACTTGCAATAGCTGGATGTTGACTATAGTGAGTCGTATTA
NC_002942.5_Ipg0957	TACAACTCCTTCATTAACTA	877	900	CAAAACAGCATAGCTCTAAAACTAGTTAATGAAGGAGTTGTACTATAGTGAGTCGTATTA
NC_002942.5_neuA	TATTGGCAGTAATCCCGGCA	7	30	CAAAACAGCATAGCTCTAAAACTGCCGGGATTACTGCCAATACTATAGTGAGTCGTATTA
NC_002942.5_neuA	TTTGCTGAAACTTAAACAGG	260	283	CAAAACAGCATAGCTCTAAAACCCTGTTTAAGTTTCAGCAAACTATAGTGAGTCGTATTA
NC_002942.5_neuA	GGCTCTAACAGAAAAATTAA	650	673	CAAAACAGCATAGCTCTAAAACTTAATTTTTCTGTTAGAGCCCTATAGTGAGTCGTATTA
NC_002942.5_Ipg1811|lysC	CAAGTAGTCATCAAATTTGG	24	47	CAAAACAGCATAGCTCTAAAACCCAAATTTGATGACTACTTGCTATAGTGAGTCGTATTA
NC_002942.5_Ipg1811|lysC	TCAGAGCAGTCACCTGAATC	224	247	CAAAACAGCATAGCTCTAAAACGATTCAGGTGACTGCTCTGACTATAGTGAGTCGTATTA
NC_002942.5_Ipg1811|lysC	TGTGCTTGTTAACAATTCTC	445	468	CAAAACAGCATAGCTCTAAAACGAGAATTGTTAACAAGCACACTATAGTGAGTCGTATTA
NC_002942.5_Ipg1811|lysC	AGTCCATATTTCACAAGAAG	676	699	CAAAACAGCATAGCTCTAAAACCTTCTTGTGAAATATGGACTCTATAGTGAGTCGTATTA
NC_002942.5_Ipg1811|lysC	ATCAATGTTCCTGAATGTTC	879	902	CAAAACAGCATAGCTCTAAAACGAACATTCAGGAACATTGATCTATAGTGAGTCGTATTA
NC_002942.5_Ipg1811|lysC	TATTTTGGCATTAACATCCA	1093	1116	CAAAACAGCATAGCTCTAAAACTGGATGTTAATGCCAAAATACTATAGTGAGTCGTATTA
NC_002942.5_Ipg1811|lysC	ATGTTCGCCCAACACCTTGG	1438	1461	CAAAACAGCATAGCTCTAAAACCCAAGGTGTTGGGCGAACATCTATAGTGAGTCGTATTA
NC_002942.5_Ipg1811|lysC	TTTTGAATGCGTTTCTATTC	1649	1672	CAAAACAGCATAGCTCTAAAACGAATAGAAACGCATTCAAAACTATAGTGAGTCGTATTA
NC_002942.5_Ipg1811|lysC	GTTCGCATAGATCCTGGTAC	1851	1874	CAAAACAGCATAGCTCTAAAACGTACCAGGATCTATGCGAACCTATAGTGAGTCGTATTA
NC_002942.5_Ipg1811|lysC	CGTTCAATTAATTTAGGTGG	2088	2111	CAAAACAGCATAGCTCTAAAACCCACCTAAATTAATTGAACGCTATAGTGAGTCGTATTA
NC_002942.5_Ipg1811|lysC	TGATACGCACCATATAAGGA	2337	2360	CAAAACAGCATAGCTCTAAAACTCCTTATATGGTGCGTATCACTATAGTGAGTCGTATTA
NC_002942.5_Ipg1811|lysC	CAATTTAAGACCACCTGCTC	2540	2563	CAAAACAGCATAGCTCTAAAACGAGCAGGTGGTCTTAAATTGCTATAGTGAGTCGTATTA
NC_002942.5_Ipg0331|rplW	TTCTGAAAAGGCAACTGTCA	26	49	CAAAACAGCATAGCTCTAAAACTGACAGTTGCCTTTTCAGAACTATAGTGAGTCGTATTA
NC_002942.5_Ipg0331|rplW	TAACTGTAAAGTCAATATCT	248	271	CAAAACAGCATAGCTCTAAAACAGATATTGACTTTACAGTTACTATAGTGAGTCGTATTA
NC_002942.5_Ipg0601|ycf24	GAAGTTGAAACTTTTCCTCC	72	95	CAAAACAGCATAGCTCTAAAACGGAGGAAAAGTTTCAACTTCCTATAGTGAGTCGTATTA
NC_002942.5_Ipg0601|ycf24	TCAACTTCATCCAGACTTTT	285	308	CAAAACAGCATAGCTCTAAAACAAAAGTCTGGATGAAGTTGACTATAGTGAGTCGTATTA
NC_002942.5_Ipg0601|ycf24	ACTTGGTTAAGAAATATCTG	490	513	CAAAACAGCATAGCTCTAAAACCAGATATTTCTTAACCAAGTCTATAGTGAGTCGTATTA
NC_002942.5_Ipg0601|ycf24	ACTGATTTTCATCTCTCATT	725	748	CAAAACAGCATAGCTCTAAAACAATGAGAGATGAAAATCAGTCTATAGTGAGTCGTATTA
NC_002942.5_Ipg0601|ycf24	AAACAGGTTCAGCCATTACG	919	942	CAAAACAGCATAGCTCTAAAACCGTAATGGCTGAACCTGTTTCTATAGTGAGTCGTATTA
NC_002942.5_Ipg0601|ycf24	GGATTTTTGACTTCTATATA	1218	1241	CAAAACAGCATAGCTCTAAAACTATATAGAAGTCAAAAATCCCTATAGTGAGTCGTATTA
NC_002942.5_Ipg0601|ycf24	TACTAGGTATAAGCTTAGAA	1414	1437	CAAAACAGCATAGCTCTAAAACTTCTAAGCTTATACCTAGTACTATAGTGAGTCGTATTA
NC_002942.5_Ipg1534|hemL	AAAGCACAAACAATCATTCC	39	62	CAAAACAGCATAGCTCTAAAACGGAATGATTGTTTGTGCTTTCTATAGTGAGTCGTATTA
NC_002942.5_Ipg1534|hemL	TTACACCGTGGTATGAGCTT	246	269	CAAAACAGCATAGCTCTAAAACAAGCTCATACCACGGTGTAACTATAGTGAGTCGTATTA
NC_002942.5_Ipg1534|hemL	AACGGCTGATTTTAATAACC	542	565	CAAAACAGCATAGCTCTAAAACGGTTATTAAAATCAGCCGTTCTATAGTGAGTCGTATTA
NC_002942.5_Ipg1534|hemL	ACACTTGGAAAAATCATAGG	795	818	CAAAACAGCATAGCTCTAAAACCCTATGATTTTTCCAAGTGTCTATAGTGAGTCGTATTA
NC_002942.5_Ipg1534|hemL	AACCGAGGCATTAGCTGATG	1004	1027	CAAAACAGCATAGCTCTAAAACCATCAGCTAATGCCTCGGTTCTATAGTGAGTCGTATTA
NC_002942.5_Ipg1534|hemL	AACATATGATGCTGCTGAAT	1253	1276	CAAAACAGCATAGCTCTAAAACATTCAGCAGCATCATATGTTCTATAGTGAGTCGTATTA
NC_002942.5_Ipg0467|proA	AATGCTATAGCTACAGCTAA	24	47	CAAAACAGCATAGCTCTAAAACTTAGCTGTAGCTATAGCATTCTATAGTGAGTCGTATTA
NC_002942.5_Ipg0467|proA	TGCCGTCGCTAAACTAGGAG	292	315	CAAAACAGCATAGCTCTAAAACCTCCTAGTTTAGCGACGGCACTATAGTGAGTCGTATTA
NC_002942.5_Ipg0467|proA	ATGAAAAACATCAAGCTCAT	484	507	CAAAACAGCATAGCTCTAAAACATGAGCTTGATGTTTTTCATCTATAGTGAGTCGTATTA
NC_002942.5_Ipg0467|proA	TCACGTGTGATTTCTAATAA	696	719	CAAAACAGCATAGCTCTAAAACTTATTAGAAATCACACGTGACTATAGTGAGTCGTATTA
NC_002942.5_Ipg0467|proA	TGCGTCATTGGTAGGAGAAG	898	921	CAAAACAGCATAGCTCTAAAACCTTCTCCTACCAATGACGCACTATAGTGAGTCGTATTA
NC_002942.5_Ipg0467|proA	TTGGTTTCTCTAGGTGTAGG	1104	1127	CAAAACAGCATAGCTCTAAAACCCTACACCTAGAGAAACCAACTATAGTGAGTCGTATTA
NC_002942.5_Ipg0467|proA	ATGGATAAACCAAGCCGTGA	1317	1340	CAAAACAGCATAGCTCTAAAACTCACGGCTTGGTTTATCCATCTATAGTGAGTCGTATTA
NC_002942.5_Ipg0467|proA	CAAAGACCTGGGTTACAATC	1547	1570	CAAAACAGCATAGCTCTAAAACGATTGTAACCCAGGTCTTTGCTATAGTGAGTCGTATTA
NC_002942.5_Ipg0607	AATTGAAGCTGAGGGCAACC	13	36	CAAAACAGCATAGCTCTAAAACGGTTGCCCTCAGCTTCAATTCTATAGTGAGTCGTATTA
NC_002942.5_Ipg0607	CGGCTGTTAGCTGCTGGCAG	225	248	CAAAACAGCATAGCTCTAAAACCTGCCAGCAGCTAACAGCCGCTATAGTGAGTCGTATTA
NC_002942.5_Ipg0607	CAGGCTTTTGAAGAGGCTTG	429	452	CAAAACAGCATAGCTCTAAAACCAAGCCTCTTCAAAAGCCTGCTATAGTGAGTCGTATTA
NC_002942.5_Ipg0607	CAGGGAGTTGAATTGGCTAA	696	719	CAAAACAGCATAGCTCTAAAACTTAGCCAATTCAACTCCCTGCTATAGTGAGTCGTATTA
NC_002942.5_Ipg0607	TTCTCTCATTTGATTTTTCA	925	948	CAAAACAGCATAGCTCTAAAACTGAAAAATCAAATGAGAGAACTATAGTGAGTCGTATTA
NC_002942.5_Ipg1744|ydiC	AAAGCACCTGGTCACCTATC	65	88	CAAAACAGCATAGCTCTAAAACGATAGGTGACCAGGTGCTTTCTATAGTGAGTCGTATTA
NC_002942.5_Ipg1744|ydiC	CCCAATCAGACGGGGCAATG	315	338	CAAAACAGCATAGCTCTAAAACCATTGCCCCGTCTGATTGGGCTATAGTGAGTCGTATTA
NC_002942.5_Mip	GCTTGCAATGTCAACAGCAA	41	64	CAAAACAGCATAGCTCTAAAACTTGCTGTTGACATTGCAAGCCTATAGTGAGTCGTATTA
NC_002942.5_Mip	CAAGTTTCAGAAAGATTTGA	254	277	CAAAACAGCATAGCTCTAAAACTCAAATCTTTCTGAAACTTGCTATAGTGAGTCGTATTA
NC_002942.5_Mip	CGTAGCGTTGGCGGACCTAT	627	650	CAAAACAGCATAGCTCTAAAACATAGGTCCGCCAACGCTACGCTATAGTGAGTCGTATTA
NC_002942.5_Ipg0596	TCACTTTATTACAGGAATTA	20	43	CAAAACAGCATAGCTCTAAAACTAATTCCTGTAATAAAGTGACTATAGTGAGTCGTATTA
NC_002942.5_Ipg0596	ACAATGGTATTAACTCTGGC	237	260	CAAAACAGCATAGCTCTAAAACGCCAGAGTTAATACCATTGTCTATAGTGAGTCGTATTA
NC_002942.5_Ipg0596	CCAGGCCATTTATATAGGAA	606	629	CAAAACAGCATAGCTCTAAAACTTCCTATATAAATGGCCTGGCTATAGTGAGTCGTATTA
NC_002942.5_Ipg0131|dapB	CGAACACGTATCATTGTTAA	3	26	CAAAACAGCATAGCTCTAAAACTTAACAATGATACGTGTTCGCTATAGTGAGTCGTATTA
NC_002942.5_Ipg0131|dapB	TATTAATCACGGCGCTCGAC	203	226	CAAAACAGCATAGCTCTAAAACGTCGAGCGCCGTGATTAATACTATAGTGAGTCGTATTA
NC_002942.5_Ipg0131|dapB	CCAGGGGTTAATTCTTTTAA	492	515	CAAAACAGCATAGCTCTAAAACTTAAAAGAATTAACCCCTGGCTATAGTGAGTCGTATTA
NC_002942.5_Ipg0131|dapB	AAATAACCTGGTTTATGGTC	695	718	CAAAACAGCATAGCTCTAAAACGACCATAAACCAGGTTATTTCTATAGTGAGTCGTATTA
NC_002942.5_Ipg1759|fliG	AGCTATTTTATTGTTAAGCA	20	43	CAAAACAGCATAGCTCTAAAACTGCTTAACAATAAAATAGCTCTATAGTGAGTCGTATTA
NC_002942.5_Ipg1759|fliG	TTGGTATCAAATAAAGACAG	282	305	CAAAACAGCATAGCTCTAAAACCTGTCTTTATTTGATACCAACTATAGTGAGTCGTATTA
NC_002942.5_Ipg1759|fliG	GTGATTGAAAAGCAGCTTAG	519	542	CAAAACAGCATAGCTCTAAAACCTAAGCTGCTTTTCAATCACCTATAGTGAGTCGTATTA
NC_002942.5_Ipg1759|fliG	TGTACAAACTTTATTGCGAG	728	751	CAAAACAGCATAGCTCTAAAACCTCGCAATAAAGTTTGTACACTATAGTGAGTCGTATTA
NC_002942.5_Ipg1759|fliG	ATTAGCCTGGGAGCAAAGGG	951	974	CAAAACAGCATAGCTCTAAAACCCCTTTGCTCCCAGGCTAATCTATAGTGAGTCGTATTA
NC_002942.5_Ipg0700|pcm	ATCAAACAACAGTTACGAAC	51	74	CAAAACAGCATAGCTCTAAAACGTTCGTAACTGTTGTTTGATCTATAGTGAGTCGTATTA
NC_002942.5_Ipg0700|pcm	TCATGAAACTGTGTTGGAAG	251	274	CAAAACAGCATAGCTCTAAAACCTTCCAACACAGTTTCATGACTATAGTGAGTCGTATTA
NC_002942.5_Ipg0700|pcm	GGTTTCAATTGATCTACCAG	633	656	CAAAACAGCATAGCTCTAAAACCTGGTAGATCAATTGAAACCCTATAGTGAGTCGTATTA

## Sheet: read counts
chr	start	end	Gene name	FLASH.NGS_Isolate1	WGS_Isolate1	FLASH.NGS_Isolate2	WGS_Isolate2	FLASH.NGS_Isolate3	WGS_Isolate3	FLASH.NGS_Isolate4	WGS_Isolate4	FLASH.NGS_Isolate5	WGS_Isolate5	FLASH.NGS_Isolate6	WGS_Isolate6	FLASH.NGS_Isolate7	WGS_Isolate7	FLASH.NGS_Isolate8	WGS_Isolate8	FLASH.NGS_Isolate9	WGS_Isolate9	FLASH.NGS_Isolate10	WGS_Isolate10
NC_002942.5	94902	95311	Ipg0085	48407	1061	40849	758	45338	1218	41794	622	37462	1578	40875	918	51127	1054	43629	1009	37553	642	45739	1125
NC_002942.5	119381	119840	Ipg0104	44027	995	40330	800	38065	1174	38945	721	36147	1461	49118	949	48391	1021	33587	1007	67043	610	41663	1119
NC_002942.5	154566	155045	Ipg0131	56210	999	79010	833	52528	1201	51532	677	48674	1553	67866	1018	67450	1124	56826	1055	72581	742	60796	1174
NC_002942.5	163394	164750	Ipg0136	101283	2431	169527	1782	99591	2622	96504	1493	183984	4212	256373	2443	252636	2896	117302	2155	219725	1931	240799	3174
NC_002942.5	220031	220847	Ipg0189	61476	1863	25769	1147	56946	2161	57984	1149	48327	2737	103	823	65491	1920	60988	1711	77509	1228	60256	2113
NC_002942.5	289486	292750	Ipg0245	332178	6361	493755	4691	304896	7257	303807	4081	316877	9561	314880	5662	425425	6494	358777	5956	439866	4030	376959	7033
NC_002942.5	383318	383902	Ipg0329	13081	1281	21573	976	11797	1451	11574	778	26799	2020	2616	1168	35571	1368	13445	1277	13842	871	27764	1291
NC_002942.5	384578	384788	Ipg0331	56425	649	69140	499	52207	702	51642	393	46448	995	56455	584	60729	631	46516	631	77159	435	44477	640
NC_002942.5	449539	450180	Ipg0409	21501	1321	22765	1005	20290	1678	18717	883	5208	2151	7770	1218	7201	1399	16118	1410	28837	952	5864	1444
NC_002942.5	459171	460093	Ipg0419	45316	1888	111672	1471	70687	2311	69901	1189	33935	2827	38491	1674	45770	1915	85259	1837	97233	1228	38726	1813
NC_002942.5	509060	510593	Ipg0467	104217	3260	138449	2487	91799	3972	92467	2126	96241	5142	72176	3066	128280	3332	92452	3296	130267	2255	102033	3501
NC_002942.5	566538	567111	Ipg0525	39261	1149	45477	839	27390	1345	28455	725	30881	2062	47387	1205	40506	1435	31686	1100	50149	844	32856	1311
NC_002942.5	627349	627945	Ipg0596	5584	1313	4685	1031	4954	1545	4907	847	4802	1901	4346	1192	6304	1350	5374	1189	6717	786	5213	1294
NC_002942.5	633980	635321	Ipg0601	82214	2704	110136	2055	91863	3151	90293	1664	115712	4081	91008	2444	158084	2777	80525	2603	115481	1864	117078	2807
NC_002942.5	639485	640407	Ipg0607	52478	1888	89571	1282	63266	2015	64858	1032	26803	2719	30540	1795	35741	1949	59827	1799	69310	1391	37358	1936
NC_002942.5	655760	657618	Ipg0622	181187	3595	262151	2655	145935	4181	137096	2377	81035	4426	155426	3520	117387	3314	187518	3676	235653	2313	127251	3777
NC_002942.5	662964	666386	Ipg0628	45829	2821	186609	1981	99838	3592	100588	2017	131586	5197	141718	3178	177856	3850	141683	2934	58393	2009	306370	6983
NC_002942.5	715309	715906	Ipg0664	74595	1334	1325	916	80517	1588	78039	949	57707	1909	100418	1275	77795	1341	79156	1221	112854	883	26206	1395
NC_002942.5	741946	742245	Ipg0689	22	764	884	586	418	909	428	535	38	1148	25	713	25	755	506	787	34	532	479	834
NC_002942.5	764752	765322	Ipg0700	58085	1351	22078	763	14491	1234	15651	656	27189	2090	36054	1306	36141	1330	16112	1047	77108	949	30633	1313
NC_002942.5	822174	822816	neuA	18980	1436	30789	1063	16420	1773	16676	986	2047	1972	22384	1315	2737	1511	20964	1399	20073	965	12476	1319
NC_002942.5	866902	867487	Mip	22792	1372	33941	994	20787	1534	20934	872	17615	1934	20238	1190	23020	1333	23333	1359	28482	848	16637	1324
NC_002942.5	890918	891793	Ipg0812	69644	1864	39793	1465	23572	2272	24261	1218	54453	2780	68628	1825	72364	1862	25536	1857	94552	1293	56897	1896
NC_002942.5	939828	940272	Ipg0866	16929	1052	898	829	595	1228	736	667	4921	1646	18976	949	6428	1049	637	1063	25250	735	4643	1013
NC_002942.5	945524	946261	Ipg0871	32475	1630	56736	1266	32983	1799	32067	1027	24276	2287	43256	1612	32832	1710	41160	1541	43591	1127	27890	1519
NC_002942.5	962876	963972	Ipg0890	100146	2354	106918	1741	94137	2737	94706	1574	87170	3327	48546	2106	118780	2413	89224	2347	140814	1564	90466	2414
NC_002942.5	1042710	1043530	Ipg0957	10648	1964	80979	1412	32587	2223	34146	1326	59428	2954	61428	1873	78312	1882	11391	1838	42291	1301	63317	1937
NC_002942.5	1458262	1459327	Ipg1323	52413	2369	90892	1746	55539	2716	53970	1598	70586	3671	116622	2378	93135	2379	68122	2339	121118	1540	71761	2110
NC_002942.5	1478221	1479540	flic	95862	2571	121002	1909	86500	3008	84367	1601	83930	4118	79299	2499	112673	2746	89762	2488	130402	1696	84095	2521
NC_002942.5	1662068	1663636	Ipg1503	108077	3209	158919	2528	105294	3956	103747	2108	102528	4946	76444	3044	135729	3277	107199	3180	90693	2068	100247	2914
NC_002942.5	1699688	1700901	Ipg1534	24213	2671	34744	1983	21966	3039	21669	1591	34854	3827	45381	2494	44992	2698	22663	2690	18887	1688	32177	2286
NC_002942.5	1707905	1708363	Ipg1543	33061	1077	292	782	31492	1287	29403	751	15316	1607	16947	1099	19120	1019	38276	1024	26748	749	14517	946
NC_002942.5	1754613	1754897	Ipg1586	159	796	167	606	131	930	136	536	591	1200	53	759	812	785	81	769	1029	522	632	722
NC_002942.5	1938127	1939486	Ipg1737	153444	2624	261488	1946	162533	3174	163077	1804	113870	4141	78360	2632	153373	2774	207906	2752	173331	1781	123354	2576
NC_002942.5	1945784	1946033	Ipg1744	48133	719	53909	558	46816	789	47512	431	15114	931	11250	616	19026	617	42848	723	65533	510	12678	550
NC_002942.5	1963860	1964790	Ipg1759	50105	1967	70421	1435	46078	2354	50423	1332	46584	2892	34420	2024	58509	2114	46965	1870	60636	1447	41175	1840
NC_002942.5	2024549	2027064	Ipg1811	172625	4391	263328	3317	200825	5913	199495	3450	164594	7508	174128	4442	216008	4713	166226	4217	283011	3222	165351	4647
NC_002942.5	2090323	2090867	Ipg1869	55810	1268	73364	918	55857	1373	59440	815	47196	1814	30734	1108	60119	1148	55937	1161	78745	785	45526	1193
NC_002942.5	2129616	2130460	Ipg1909	59788	1728	104639	1326	75523	2166	74277	1080	50905	2691	68692	1780	66707	1791	66688	1609	82021	1219	56016	1644
NC_002942.5	2520024	2521729	Ipg2229	52616	3207	82401	2397	46454	3743	43257	2107	91087	5418	113790	3679	124891	3646	50493	3068	65331	2197	106062	3549
NC_002942.5	2567157	2567363	Ipg2264	9890	619	16052	439	10334	669	9860	408	8151	872	7720	566	10653	618	13061	548	13333	377	9559	644
NC_002942.5	2603744	2604678	asd	83753	2056	79542	1521	75357	2526	84759	1466	55435	3083	105397	2167	71441	2019	61161	2144	82376	1409	52318	2150
NC_002942.5	2634676	2635613	Ipg2331	95827	1984	151292	1603	90091	2239	86808	1179	77050	3037	108533	2012	103874	1897	106983	1877	122931	1349	92032	2055
NC_002942.5	2654295	2654705	Ipg2349	18378	1108	21909	873	15120	1194	15269	730	13847	1716	38938	1088	17918	1193	15264	1047	49980	771	14264	1165
NC_002942.5	2695073	2695855	Ipg2387	49075	1407	64410	1002	45367	1501	48229	851	62836	2649	106090	1620	84377	1828	51944	1413	110084	1084	76517	1873
NC_002942.5	2811266	2811856	Ipg2494	22	1269	33	905	33	1321	35	755	10007	2187	11280	1222	14793	1492	16	1225	13725	888	17918	1571
NC_002942.5	2858119	2859630	Ipg2528	44349	2925	100669	2348	37446	3476	37875	2011	98359	4478	102316	2885	133233	3087	38099	2941	121869	1914	120677	3424
NC_002942.5	2929963	2931001	Ipg2597	25608	2227	30019	1609	22385	2619	23268	1471	24083	3411	8645	1926	33216	2135	22158	2212	14281	1503	26175	2349
NC_002942.5	2974511	2974714	Ipg2633	1261	497	3643	392	992	618	1137	280	1318	819	20	466	1654	616	1101	423	27	337	1168	594
NC_002942.5	3000321	3001355	Ipg2654	65186	2146	101756	1673	63713	2583	62919	1382	41001	3393	60321	2219	54565	2380	75014	2103	49079	1351	47682	2225
NC_002942.5	3042046	3044514	Ipg2691	224331	4790	317501	3501	208590	5377	205387	3006	186310	7839	169303	4316	249110	5261	206762	4354	147166	3052	154193	4634
NC_002942.5	3052633	3052959	Ipg2669	3853	731	5267	607	3123	909	3146	475	2670	1196	3384	763	3713	844	3143	754	4337	491	3201	788
NC_002942.5	3240892	3241916	Ipg2864	81595	2313	147077	1676	79195	2554	77511	1445	76618	3368	99586	1923	103302	2203	89320	2259	121261	1339	89435	2345
NC_002942.5	3257443	3258412	Ipg2878	80187	2104	207936	1594	76487	2570	74623	1408	114657	3345	140303	2116	154385	2273	89289	2174	162381	1470	136225	2445
NC_002942.5	3261823	3263787	Ipg2882	200268	4055	310352	3087	190455	4747	197501	2558	110528	5949	305988	3890	147455	4032	218275	3895	311308	2705	126382	4405
NC_002942.5	3284958	3285267	Ipg2902	3164	841	3573	642	2387	939	2634	504	2497	1223	3104	759	3204	832	2364	854	3903	542	2445	905
NC_002942.5	3350997	3351809	Ipg2961	61918	3192	137624	2474	58469	3304	58606	1887	91771	5407	51972	2871	123243	3565	61478	3002	77584	1929	112143	3761
NC_002942.5	1	3397754		3698989	5406291	5330637	3895350	3540499	6330297	3530194	3530880	3466190	9630232	3980091	5136596	4611991	6535082	3761087	5226245	5043770	3604350	3926250	6688098
unmapped	1	200		108799	1540087	162913	1092526	114153	1500163	90686	879366	88090	698296	157517	1337400	117207	720414	96069	1064181	144400	936752	96864	211642

## Sheet: RPKM & coverage
name	start	end	Gene length (bp)	isolate	count_FLASH.NGS	count_WGS	RPKM_FLASH.NGS	RPKM_WGS	coverage_FLASH.NGS	coverage_WGS
Ipg0085	94902	95311	410	1	48407	1061	31918.4	478.665	35419.8	258.78
Ipg0085	94902	95311	410	2	40849	758	18690.4	474.612	29889.5	184.878
Ipg0085	94902	95311	410	3	45338	1218	31233	469.288	33174.1	297.073
Ipg0085	94902	95311	410	4	41794	622	28875.6	429.659	30581	151.707
Ipg0085	94902	95311	410	5	37462	1578	26360.6	399.656	27411.2	384.878
Ipg0085	94902	95311	410	6	40875	918	25048.5	435.897	29908.5	223.902
Ipg0085	94902	95311	410	7	51127	1054	27038.2	393.374	37410	257.073
Ipg0085	94902	95311	410	8	43629	1009	28292.9	470.888	31923.7	246.098
Ipg0085	94902	95311	410	9	37553	642	18159.6	434.434	27477.8	156.585
Ipg0085	94902	95311	410	10	45739	1125	28413.5	410.266	33467.6	274.39
Ipg0104	119381	119840	460	1	44027	995	25874.9	400.097	28713.3	216.304
Ipg0104	119381	119840	460	2	40330	800	16447.2	446.463	26302.2	173.913
Ipg0104	119381	119840	460	3	38065	1174	23372.4	403.168	24825	255.217
Ipg0104	119381	119840	460	4	38945	721	23982.5	443.91	25398.9	156.739
Ipg0104	119381	119840	460	5	36147	1461	22670.6	329.804	23574.1	317.609
Ipg0104	119381	119840	460	6	49118	949	26828.1	401.636	32033.5	206.304
Ipg0104	119381	119840	460	7	48391	1021	22809.6	339.638	31559.3	221.957
Ipg0104	119381	119840	460	8	33587	1007	19413.3	418.873	21904.6	218.913
Ipg0104	119381	119840	460	9	67043	610	28896.2	367.913	43723.7	132.609
Ipg0104	119381	119840	460	10	41663	1119	23068.3	363.722	27171.5	243.261
Ipg0131	154566	155045	480	1	56210	999	31658.4	384.968	35131.2	208.125
Ipg0131	154566	155045	480	2	79010	833	30878.9	445.51	49381.2	173.542
Ipg0131	154566	155045	480	3	52528	1201	30909	395.255	32830	250.208
Ipg0131	154566	155045	480	4	51532	677	30411.5	399.452	32207.5	141.042
Ipg0131	154566	155045	480	5	48674	1553	29255.2	335.965	30421.2	323.542
Ipg0131	154566	155045	480	6	67866	1018	35523.7	412.887	42416.2	212.083
Ipg0131	154566	155045	480	7	67450	1124	30468.6	358.322	42156.2	234.167
Ipg0131	154566	155045	480	8	56826	1055	31476.9	420.554	35516.2	219.792
Ipg0131	154566	155045	480	9	72581	742	29979.6	428.88	45363.1	154.583
Ipg0131	154566	155045	480	10	60796	1174	32259.4	365.699	37997.5	244.583
Ipg0136	163394	164750	1357	1	101283	2431	20177.8	331.364	22391.2	179.145
Ipg0136	163394	164750	1357	2	169527	1782	23435.8	337.118	37478.3	131.319
Ipg0136	163394	164750	1357	3	99591	2622	20728.9	305.231	22017.2	193.22
Ipg0136	163394	164750	1357	4	96504	1493	20145	311.6	21334.7	110.022
Ipg0136	163394	164750	1357	5	183984	4212	39115.4	322.309	40674.4	310.391
Ipg0136	163394	164750	1357	6	256373	2443	47467.8	350.484	56677.9	180.029
Ipg0136	163394	164750	1357	7	252636	2896	40367	326.564	55851.7	213.412
Ipg0136	163394	164750	1357	8	117302	2155	22983.3	303.863	25932.6	158.806
Ipg0136	163394	164750	1357	9	219725	1931	32102.9	394.798	48575.9	142.299
Ipg0136	163394	164750	1357	10	240799	3174	45195.7	349.723	53234.9	233.898
Ipg0189	220031	220847	817	1	61476	1863	20342.3	421.785	22573.8	228.029
Ipg0189	220031	220847	817	2	25769	1147	5916.93	360.408	9462.3	140.392
Ipg0189	220031	220847	817	3	56946	2161	19686.9	417.839	20910.4	264.504
Ipg0189	220031	220847	817	4	57984	1149	20104.2	398.304	21291.6	140.636
Ipg0189	220031	220847	817	5	48327	2737	17065.4	347.869	17745.5	335.006
Ipg0189	220031	220847	817	6	103	823	31.6754	196.111	37.8213	100.734
Ipg0189	220031	220847	817	7	65491	1920	17380.9	359.607	24048.1	235.006
Ipg0189	220031	220847	817	8	60988	1711	19847.6	400.717	22394.6	209.425
Ipg0189	220031	220847	817	9	77509	1228	18809.4	417.013	28461.1	150.306
Ipg0189	220031	220847	817	10	60256	2113	18784.5	386.701	22125.8	258.629
Ipg0245	289486	292750	3265	1	332178	6361	27504.6	360.365	30521.7	194.824
Ipg0245	289486	292750	3265	2	493755	4691	28369.3	368.838	45368	143.675
Ipg0245	289486	292750	3265	3	304896	7257	26375.7	351.115	28014.9	222.266
Ipg0245	289486	292750	3265	4	303807	4081	26358.2	353.998	27914.9	124.992
Ipg0245	289486	292750	3265	5	316877	9561	27999.8	304.077	29115.8	292.833
Ipg0245	289486	292750	3265	6	314880	5662	24230.9	337.607	28932.3	173.415
Ipg0245	289486	292750	3265	7	425425	6494	28252.1	304.353	39089.6	198.897
Ipg0245	289486	292750	3265	8	358777	5956	29216.5	349.045	32965.7	182.42
Ipg0245	289486	292750	3265	9	439866	4030	26710.5	342.448	40416.5	123.43
Ipg0245	289486	292750	3265	10	376959	7033	29405.8	322.073	34636.4	215.406
Ipg0329	383318	383902	585	1	13081	1281	6045.08	405.036	6708.21	218.974
Ipg0329	383318	383902	585	2	21573	976	6917.92	428.299	11063.1	166.838
Ipg0329	383318	383902	585	3	11797	1451	5695.75	391.821	6049.74	248.034
Ipg0329	383318	383902	585	4	11574	778	5604.4	376.652	5935.38	132.991
Ipg0329	383318	383902	585	5	26799	2020	13216.3	358.557	13743.1	345.299
Ipg0329	383318	383902	585	6	2616	1168	1123.54	388.697	1341.54	199.658
Ipg0329	383318	383902	585	7	35571	1368	13184.1	357.832	18241.5	233.846
Ipg0329	383318	383902	585	8	13445	1277	6110.71	417.682	6894.87	218.291
Ipg0329	383318	383902	585	9	13842	871	4691.24	413.081	7098.46	148.889
Ipg0329	383318	383902	585	10	27764	1291	12087.8	329.965	14237.9	220.684
Ipg0331	384578	384788	211	1	56425	649	72294.6	568.935	80225.1	307.583
Ipg0331	384578	384788	211	2	69140	499	61470.7	607.116	98303.3	236.493
Ipg0331	384578	384788	211	3	52207	702	69884.7	525.57	74228	332.701
Ipg0331	384578	384788	211	4	51642	393	69330.1	527.506	73424.6	186.256
Ipg0331	384578	384788	211	5	46448	995	63508.6	489.67	66039.8	471.564
Ipg0331	384578	384788	211	6	56455	584	67224.4	538.834	80267.8	276.777
Ipg0331	384578	384788	211	7	60729	631	62405.8	457.61	86344.5	299.052
Ipg0331	384578	384788	211	8	46516	631	58614.7	572.212	66136.5	299.052
Ipg0331	384578	384788	211	9	77159	435	72501.8	571.979	109705	206.161
Ipg0331	384578	384788	211	10	44477	640	53687.7	453.518	63237.4	303.318
Ipg0409	449539	450180	642	1	21501	1321	9054	380.6	10047.2	205.763
Ipg0409	449539	450180	642	2	22765	1005	6652.02	401.869	10637.9	156.542
Ipg0409	449539	450180	642	3	20290	1678	8926.53	412.889	9481.31	261.371
Ipg0409	449539	450180	642	4	18717	883	8258.53	389.532	8746.26	137.539
Ipg0409	449539	450180	642	5	5208	2151	2340.36	347.911	2433.64	335.047
Ipg0409	449539	450180	642	6	7770	1218	3040.84	369.349	3630.84	189.72
Ipg0409	449539	450180	642	7	7201	1399	2432.03	333.451	3364.95	217.913
Ipg0409	449539	450180	642	8	16118	1410	6675.18	420.237	7531.78	219.626
Ipg0409	449539	450180	642	9	28837	952	8905.53	411.41	13475.2	148.287
Ipg0409	449539	450180	642	10	5864	1444	2326.38	336.302	2740.19	224.922
Ipg0419	459171	460093	923	1	45316	1888	13272.9	378.356	14728.9	204.55
Ipg0419	459171	460093	923	2	111672	1471	22696.7	409.133	36296.4	159.372
Ipg0419	459171	460093	923	3	70687	2311	21630.8	395.525	22975.2	250.379
Ipg0419	459171	460093	923	4	69901	1189	21452.8	364.836	22719.7	128.819
Ipg0419	459171	460093	923	5	33935	2827	10607	318.044	11029.8	306.284
Ipg0419	459171	460093	923	6	38491	1674	10477.7	353.084	12510.6	181.365
Ipg0419	459171	460093	923	7	45770	1915	10752	317.48	14876.5	207.476
Ipg0419	459171	460093	923	8	85259	1837	24559.8	380.818	27711.5	199.025
Ipg0419	459171	460093	923	9	97233	1228	20886.1	369.122	31603.4	133.044
Ipg0419	459171	460093	923	10	38726	1813	10686.2	293.693	12587	196.425
Ipg0467	509060	510593	1534	1	104217	3260	18366.7	393.091	20381.4	212.516
Ipg0467	509060	510593	1534	2	138449	2487	16931.1	416.202	27076.1	162.125
Ipg0467	509060	510593	1534	3	91799	3972	16902.4	409.034	17952.9	258.931
Ipg0467	509060	510593	1534	4	92467	2126	17075.1	392.514	18083.5	138.592
Ipg0467	509060	510593	1534	5	96241	5142	18100.2	348.073	18821.6	335.202
Ipg0467	509060	510593	1534	6	72176	3066	11821.6	389.109	14115.3	199.87
Ipg0467	509060	510593	1534	7	128280	3332	18132	332.375	25087.4	217.21
Ipg0467	509060	510593	1534	8	92452	3296	16024.2	411.123	18080.6	214.863
Ipg0467	509060	510593	1534	9	130267	2255	16836.6	407.844	25475.9	147.001
Ipg0467	509060	510593	1534	10	102033	3501	16940.9	341.243	19954.3	228.227
Ipg0525	566538	567111	574	1	39261	1149	18491.3	370.262	20519.7	200.174
Ipg0525	566538	567111	574	2	45477	839	14862.8	375.235	23768.5	146.167
Ipg0525	566538	567111	574	3	27390	1345	13477.7	370.157	14315.3	234.321
Ipg0525	566538	567111	574	4	28455	725	14042.6	357.72	14872	126.307
Ipg0525	566538	567111	574	5	30881	2062	15521.3	373.027	16139.9	359.233
Ipg0525	566538	567111	574	6	47387	1205	20742.2	408.695	24766.7	209.93
Ipg0525	566538	567111	574	7	40506	1435	15301	382.551	21170.4	250
Ipg0525	566538	567111	574	8	31686	1100	14677.2	366.683	16560.6	191.638
Ipg0525	566538	567111	574	9	50149	844	17321.9	407.947	26210.3	147.038
Ipg0525	566538	567111	574	10	32856	1311	14578.9	341.498	17172.1	228.397
Ipg0596	627349	627945	597	1	5584	1313	2528.65	406.809	2806.03	219.933
Ipg0596	627349	627945	597	2	4685	1031	1472.16	443.341	2354.27	172.697
Ipg0596	627349	627945	597	3	4954	1545	2343.78	408.818	2489.45	258.794
Ipg0596	627349	627945	597	4	4907	847	2328.32	401.815	2465.83	141.876
Ipg0596	627349	627945	597	5	4802	1901	2320.57	330.652	2413.07	318.425
Ipg0596	627349	627945	597	6	4346	1192	1829.04	388.711	2183.92	199.665
Ipg0596	627349	627945	597	7	6304	1350	2289.57	346.026	3167.84	226.131
Ipg0596	627349	627945	597	8	5374	1189	2393.37	381.081	2700.5	199.162
Ipg0596	627349	627945	597	9	6717	786	2230.72	365.276	3375.38	131.658
Ipg0596	627349	627945	597	10	5213	1294	2224	324.084	2619.6	216.75
Ipg0601	633980	635321	1342	1	82214	2704	16561.9	372.696	18378.7	201.49
Ipg0601	633980	635321	1342	2	110136	2055	15395.6	393.109	24620.6	153.13
Ipg0601	633980	635321	1342	3	91863	3151	19334.1	370.913	20535.7	234.799
Ipg0601	633980	635321	1342	4	90293	1664	19059.1	351.17	20184.7	123.994
Ipg0601	633980	635321	1342	5	115712	4081	24875.6	315.775	25867.1	304.098
Ipg0601	633980	635321	1342	6	91008	2444	17038.6	354.547	20344.6	182.116
Ipg0601	633980	635321	1342	7	158084	2777	25541.5	316.645	35339.2	206.93
Ipg0601	633980	635321	1342	8	80525	2603	15953.8	371.135	18001.1	193.964
Ipg0601	633980	635321	1342	9	115481	1864	17060.9	385.36	25815.4	138.897
Ipg0601	633980	635321	1342	10	117078	2807	22220	312.743	26172.4	209.165
Ipg0607	639485	640407	923	1	52478	1888	15370.7	378.356	17056.8	204.55
Ipg0607	639485	640407	923	2	89571	1282	18204.8	356.566	29113	138.895
Ipg0607	639485	640407	923	3	63266	2015	19359.9	344.865	20563.2	218.31
Ipg0607	639485	640407	923	4	64858	1032	19905.1	316.661	21080.6	111.809
Ipg0607	639485	640407	923	5	26803	2719	8377.79	305.894	8711.7	294.583
Ipg0607	639485	640407	923	6	30540	1795	8313.32	378.606	9926.33	194.475
Ipg0607	639485	640407	923	7	35741	1949	8396.08	323.116	11616.8	211.159
Ipg0607	639485	640407	923	8	59827	1799	17233.8	372.941	19445.4	194.908
Ipg0607	639485	640407	923	9	69310	1391	14888.1	418.118	22527.6	150.704
Ipg0607	639485	640407	923	10	37358	1936	10308.7	313.618	12142.4	209.751
Ipg0622	655760	657618	1859	1	181187	3595	26349	357.701	29239.4	193.384
Ipg0622	655760	657618	1859	2	262151	2655	26454.1	366.639	42305.2	142.819
Ipg0622	655760	657618	1859	3	145935	4181	22172.5	355.285	23550.6	224.906
Ipg0622	655760	657618	1859	4	137096	2377	20890.4	362.132	22124.2	127.864
Ipg0622	655760	657618	1859	5	81035	4426	12576	247.227	13077.2	238.085
Ipg0622	655760	657618	1859	6	155426	3520	21006.4	368.628	25082.2	189.349
Ipg0622	655760	657618	1859	7	117387	3314	13691.5	272.786	18943.6	178.268
Ipg0622	655760	657618	1859	8	187518	3676	26819.5	378.361	30261.1	197.741
Ipg0622	655760	657618	1859	9	235653	2313	25132.7	345.199	38029	124.422
Ipg0622	655760	657618	1859	10	127251	3777	17434.3	303.784	20535.4	203.174
Ipg0628	662964	666386	3423	1	45829	2821	3619.52	152.439	4016.56	82.4131
Ipg0628	662964	666386	3423	2	186609	1981	10227	148.57	16354.9	57.8732
Ipg0628	662964	666386	3423	3	99838	3592	8238.05	165.77	8750.04	104.937
Ipg0628	662964	666386	3423	4	100588	2017	8324.17	166.885	8815.78	58.9249
Ipg0628	662964	666386	3423	5	131586	5197	11090.5	157.655	11532.5	151.826
Ipg0628	662964	666386	3423	6	141718	3178	10402.2	180.747	12420.5	92.8425
Ipg0628	662964	666386	3423	7	177856	3850	11266.1	172.109	15587.7	112.474
Ipg0628	662964	666386	3423	8	141683	2934	11005.2	164.007	12417.4	85.7143
Ipg0628	662964	666386	3423	9	58393	2009	3382.19	162.834	5117.7	58.6912
Ipg0628	662964	666386	3423	10	306370	6983	22796.1	305.023	26851	204.002
Ipg0664	715309	715906	598	1	74595	1334	33722.9	412.625	37422.2	223.077
Ipg0664	715309	715906	598	2	1325	916	415.657	393.231	664.716	153.177
Ipg0664	715309	715906	598	3	80517	1588	38029.6	419.493	40393.1	265.552
Ipg0664	715309	715906	598	4	78039	949	36966.8	449.451	39150	158.696
Ipg0664	715309	715906	598	5	57707	1909	27840.4	331.488	28950	319.231
Ipg0664	715309	715906	598	6	100418	1275	42190.8	415.082	50376.9	213.211
Ipg0664	715309	715906	598	7	77795	1341	28207.3	343.144	39027.6	224.247
Ipg0664	715309	715906	598	8	79156	1221	35194.1	390.683	39710.4	204.181
Ipg0664	715309	715906	598	9	112854	883	37416.3	409.668	56615.7	147.659
Ipg0664	715309	715906	598	10	26206	1395	11161.5	348.795	13146.8	233.278
Ipg0689	741946	742245	300	1	22	764	19.8252	471.056	22	254.667
Ipg0689	741946	742245	300	2	884	586	552.779	501.453	884	195.333
Ipg0689	741946	742245	300	3	418	909	393.542	478.651	418	303
Ipg0689	741946	742245	300	4	428	535	404.133	505.068	428	178.333
Ipg0689	741946	742245	300	5	38	1148	36.5435	397.36	38	382.667
Ipg0689	741946	742245	300	6	25	713	20.9375	462.693	25	237.667
Ipg0689	741946	742245	300	7	25	755	18.0688	385.101	25	251.667
Ipg0689	741946	742245	300	8	506	787	448.452	501.954	506	262.333
Ipg0689	741946	742245	300	9	34	532	22.47	491.998	34	177.333
Ipg0689	741946	742245	300	10	479	834	406.665	415.664	479	278
Ipg0700	764752	765322	571	1	58085	1351	27500.8	437.643	30517.5	236.602
Ipg0700	764752	765322	571	2	22078	763	7253.45	343.038	11599.6	133.625
Ipg0700	764752	765322	571	3	14491	1234	7168	341.393	7613.49	216.112
Ipg0700	764752	765322	571	4	15651	656	7764.39	325.375	8222.94	114.886
Ipg0700	764752	765322	571	5	27189	2090	13737.4	380.079	14284.9	366.025
Ipg0700	764752	765322	571	6	36054	1306	15864.4	445.278	18942.6	228.722
Ipg0700	764752	765322	571	7	36141	1330	13723.8	356.422	18988.3	232.925
Ipg0700	764752	765322	571	8	16112	1047	7502.4	350.849	8465.15	183.363
Ipg0700	764752	765322	571	9	77108	949	26773.7	461.109	40512.1	166.2
Ipg0700	764752	765322	571	10	30633	1313	13663.9	343.816	16094.4	229.947
neuA	822174	822816	643	1	18980	1436	7979.99	413.089	8855.37	223.328
neuA	822174	822816	643	2	30789	1063	8982.67	424.4	14365	165.319
neuA	822174	822816	643	3	16420	1773	7212.7	435.586	7660.96	275.739
neuA	822174	822816	643	4	16676	986	7346.53	434.293	7780.4	153.344
neuA	822174	822816	643	5	2047	1972	918.448	318.463	955.054	306.687
neuA	822174	822816	643	6	22384	1315	8746.49	398.143	10443.5	204.51
neuA	822174	822816	643	7	2737	1511	922.944	359.586	1276.98	234.992
neuA	822174	822816	643	8	20964	1399	8668.62	416.31	9781.03	217.574
neuA	822174	822816	643	9	20073	965	6189.36	416.38	9365.32	150.078
neuA	822174	822816	643	10	12476	1319	4941.81	306.712	5820.84	205.132
Mip	866902	867487	586	1	22792	1372	10514.8	433.069	11668.3	234.13
Mip	866902	867487	586	2	33941	994	10865.5	435.454	17375.9	169.625
Mip	866902	867487	586	3	20787	1534	10019.1	413.527	10641.8	261.775
Mip	866902	867487	586	4	20934	872	10119.4	421.44	10717.1	148.805
Mip	866902	867487	586	5	17615	1934	8672.27	342.706	9017.92	330.034
Mip	866902	867487	586	6	20238	1190	8677.15	395.343	10360.8	203.072
Mip	866902	867487	586	7	23020	1333	8517.64	348.082	11785	227.474
Mip	866902	867487	586	8	23333	1359	10586.7	443.744	11945.2	231.911
Mip	866902	867487	586	9	28482	848	9636.46	401.487	14581.2	144.71
Mip	866902	867487	586	10	16637	1324	7231.02	337.822	8517.24	225.939
Ipg0812	890918	891793	876	1	69644	1864	21493	393.588	23850.7	212.785
Ipg0812	890918	891793	876	2	39793	1465	8521.65	429.326	13627.7	167.237
Ipg0812	890918	891793	876	3	23572	2272	7600.25	409.713	8072.6	259.361
Ipg0812	890918	891793	876	4	24261	1218	7845.24	393.786	8308.56	139.041
Ipg0812	890918	891793	876	5	54453	2780	17933.5	329.537	18648.3	317.352
Ipg0812	890918	891793	876	6	68628	1825	19683.6	405.586	23502.7	208.333
Ipg0812	890918	891793	876	7	72364	1862	17911.4	325.255	24782.2	212.557
Ipg0812	890918	891793	876	8	25536	1857	7750.6	405.619	8745.21	211.986
Ipg0812	890918	891793	876	9	94552	1293	21399.9	409.513	32380.8	147.603
Ipg0812	890918	891793	876	10	56897	1896	16542.7	323.617	19485.3	216.438
Ipg0866	939828	940272	445	1	16929	1052	10284.6	437.277	11412.8	236.404
Ipg0866	939828	940272	445	2	898	829	378.562	478.242	605.393	186.292
Ipg0866	939828	940272	445	3	595	1228	377.653	435.928	401.124	275.955
Ipg0866	939828	940272	445	4	736	667	468.51	424.505	496.18	149.888
Ipg0866	939828	940272	445	5	4921	1646	3190.37	384.09	3317.53	369.888
Ipg0866	939828	940272	445	6	18976	949	10714	415.175	12792.8	213.258
Ipg0866	939828	940272	445	7	6428	1049	3132.04	360.715	4333.48	235.73
Ipg0866	939828	940272	445	8	637	1063	380.598	457.071	429.438	238.876
Ipg0866	939828	940272	445	9	25250	735	11249.8	458.248	17022.5	165.169
Ipg0866	939828	940272	445	10	4643	1013	2657.42	340.366	3130.11	227.64
Ipg0871	945524	946261	738	1	32475	1630	11896.2	408.537	13201.2	220.867
Ipg0871	945524	946261	738	2	56736	1266	14421.9	440.383	23063.4	171.545
Ipg0871	945524	946261	738	3	32983	1799	12623.2	385.08	13407.7	243.767
Ipg0871	945524	946261	738	4	32067	1027	12308.5	394.122	13035.4	139.16
Ipg0871	945524	946261	738	5	24276	2287	9490.05	321.79	9868.29	309.892
Ipg0871	945524	946261	738	6	43256	1612	14726.4	425.239	17583.7	218.428
Ipg0871	945524	946261	738	7	32832	1710	9646.12	354.559	13346.3	231.707
Ipg0871	945524	946261	738	8	41160	1541	14828.8	399.537	16731.7	208.808
Ipg0871	945524	946261	738	9	43591	1127	11710.8	423.683	17719.9	152.71
Ipg0871	945524	946261	738	10	27890	1519	9625.3	307.751	11337.4	205.827
Ipg0890	962876	963972	1097	1	100146	2354	24679.9	396.918	27387.2	214.585
Ipg0890	962876	963972	1097	2	106918	1741	18283.7	407.423	29239.2	158.706
Ipg0890	962876	963972	1097	3	94137	2737	24237.6	394.134	25743.9	249.499
Ipg0890	962876	963972	1097	4	94706	1574	24455.3	406.364	25899.5	143.482
Ipg0890	962876	963972	1097	5	87170	3327	22924.9	314.927	23838.7	303.282
Ipg0890	962876	963972	1097	6	48546	2106	11118.7	373.746	13276	191.978
Ipg0890	962876	963972	1097	7	118780	2413	23477.3	336.589	32483.1	219.964
Ipg0890	962876	963972	1097	8	89224	2347	21625.3	409.371	24400.4	213.947
Ipg0890	962876	963972	1097	9	140814	1564	25449.8	395.552	38508.8	142.571
Ipg0890	962876	963972	1097	10	90466	2414	21003.9	329.024	24740	220.055
Ipg0957	1042710	1043530	821	1	10648	1964	3506.24	442.485	3890.86	239.22
Ipg0957	1042710	1043530	821	2	80979	1412	18503.3	441.515	29590.4	171.985
Ipg0957	1042710	1043530	821	3	32587	2223	11210.8	427.732	11907.6	270.767
Ipg0957	1042710	1043530	821	4	34146	1326	11781.4	457.422	12477.2	161.51
Ipg0957	1042710	1043530	821	5	59428	2954	20883.1	373.62	21715.5	359.805
Ipg0957	1042710	1043530	821	6	61428	1873	18798.8	444.139	22446.3	228.136
Ipg0957	1042710	1043530	821	7	78312	1882	20682.2	350.772	28615.8	229.233
Ipg0957	1042710	1043530	821	8	11391	1838	3688.97	428.364	4162.36	223.873
Ipg0957	1042710	1043530	821	9	42291	1301	10212.9	439.65	15453.5	158.465
Ipg0957	1042710	1043530	821	10	63317	1937	19642.6	352.764	23136.5	235.932
Ipg1323	1458262	1459327	1066	1	52413	2369	13292.3	411.063	14750.4	222.233
Ipg1323	1458262	1459327	1066	2	90892	1746	15995.2	420.475	25579.4	163.79
Ipg1323	1458262	1459327	1066	3	55539	2716	14715.5	402.484	15630.1	254.784
Ipg1323	1458262	1459327	1066	4	53970	1598	14341.6	424.558	15188.6	149.906
Ipg1323	1458262	1459327	1066	5	70586	3671	19103.3	357.594	19864.7	344.371
Ipg1323	1458262	1459327	1066	6	116622	2378	27487.2	434.289	32820.5	223.077
Ipg1323	1458262	1459327	1066	7	93135	2379	18943.8	341.496	26210.6	223.171
Ipg1323	1458262	1459327	1066	8	68122	2339	16990.9	419.839	19171.3	219.418
Ipg1323	1458262	1459327	1066	9	121118	1540	22526.6	400.808	34085.7	144.465
Ipg1323	1458262	1459327	1066	10	71761	2110	17145.6	295.953	20195.4	197.936
flic	1478221	1479540	1320	1	95862	2571	19633.1	360.271	21786.8	194.773
flic	1478221	1479540	1320	2	121002	1909	17196.5	371.266	27500.5	144.621
flic	1478221	1479540	1320	3	86500	3008	18508.8	359.981	19659.1	227.879
flic	1478221	1479540	1320	4	84367	1601	18105.1	343.506	19174.3	121.288
flic	1478221	1479540	1320	5	83930	4118	18343.9	323.948	19075	311.97
flic	1478221	1479540	1320	6	79299	2499	15093.9	368.567	18022.5	189.318
flic	1478221	1479540	1320	7	112673	2746	18507.9	318.329	25607.5	208.03
flic	1478221	1479540	1320	8	89762	2488	18080.3	360.651	20400.5	188.485
flic	1478221	1479540	1320	9	130402	1696	19586.4	356.472	29636.8	128.485
flic	1478221	1479540	1320	10	84095	2521	16226.3	285.559	19112.5	190.985
Ipg1503	1662068	1663636	1569	1	108077	3209	18622	378.31	20664.8	204.525
Ipg1503	1662068	1663636	1569	2	158919	2528	19000.9	413.626	30386	161.122
Ipg1503	1662068	1663636	1569	3	105294	3956	18954.7	398.299	20132.7	252.135
Ipg1503	1662068	1663636	1569	4	103747	2108	18730.7	380.509	19836.9	134.353
Ipg1503	1662068	1663636	1569	5	102528	4946	18852.4	327.336	19603.8	315.233
Ipg1503	1662068	1663636	1569	6	76444	3044	12241.3	377.699	14616.4	194.009
Ipg1503	1662068	1663636	1569	7	135729	3277	18756.9	319.597	25952	208.859
Ipg1503	1662068	1663636	1569	8	107199	3180	18165.8	387.806	20496.9	202.677
Ipg1503	1662068	1663636	1569	9	90693	2068	11460.3	365.68	17340.9	131.804
Ipg1503	1662068	1663636	1569	10	100247	2914	16273.1	277.692	19167.7	185.723
Ipg1534	1699688	1700901	1214	1	24213	2671	5391.96	406.964	5983.44	220.016
Ipg1534	1699688	1700901	1214	2	34744	1983	5368.86	419.332	8585.83	163.344
Ipg1534	1699688	1700901	1214	3	21966	3039	5110.55	395.447	5428.17	250.329
Ipg1534	1699688	1700901	1214	4	21669	1591	5056.17	371.166	5354.78	131.054
Ipg1534	1699688	1700901	1214	5	34854	3827	8282.88	327.343	8613.01	315.239
Ipg1534	1699688	1700901	1214	6	45381	2494	9392.09	399.947	11214.4	205.437
Ipg1534	1699688	1700901	1214	7	44992	2698	8035.78	340.073	11118.3	222.241
Ipg1534	1699688	1700901	1214	8	22663	2690	4963.47	423.978	5600.41	221.582
Ipg1534	1699688	1700901	1214	9	18887	1688	3084.53	385.769	4667.3	139.044
Ipg1534	1699688	1700901	1214	10	32177	2286	6750.7	281.55	7951.48	188.303
Ipg1543	1707905	1708363	459	1	33061	1077	19472.4	434.014	21608.5	234.641
Ipg1543	1707905	1708363	459	2	292	782	119.341	437.369	190.85	170.37
Ipg1543	1707905	1708363	459	3	31492	1287	19378.6	442.937	20583	280.392
Ipg1543	1707905	1708363	459	4	29403	751	18146	463.387	19217.6	163.617
Ipg1543	1707905	1708363	459	5	15316	1607	9626.76	363.552	10010.5	350.109
Ipg1543	1707905	1708363	459	6	16947	1099	9276.56	466.133	11076.5	239.434
Ipg1543	1707905	1708363	459	7	19120	1019	9032.06	339.712	12496.7	222.004
Ipg1543	1707905	1708363	459	8	38276	1024	22171.8	426.872	25017	223.094
Ipg1543	1707905	1708363	459	9	26748	749	11553.8	452.733	17482.4	163.181
Ipg1543	1707905	1708363	459	10	14517	946	8055.38	308.16	9488.24	206.1
Ipg1586	1754613	1754897	285	1	159	796	150.824	516.617	167.368	279.298
Ipg1586	1754613	1754897	285	2	167	606	109.924	545.86	175.789	212.632
Ipg1586	1754613	1754897	285	3	131	930	129.826	515.483	137.895	326.316
Ipg1586	1754613	1754897	285	4	136	536	135.175	532.644	143.158	188.07
Ipg1586	1754613	1754897	285	5	591	1200	598.26	437.22	622.105	421.053
Ipg1586	1754613	1754897	285	6	53	759	46.7238	518.467	55.7895	266.316
Ipg1586	1754613	1754897	285	7	812	785	617.764	421.477	854.737	275.439
Ipg1586	1754613	1754897	285	8	81	769	75.5661	516.288	85.2632	269.825
Ipg1586	1754613	1754897	285	9	1029	522	715.839	508.158	1083.16	183.158
Ipg1586	1754613	1754897	285	10	632	722	564.799	378.782	665.263	253.333
Ipg1737	1938127	1939486	1360	1	153444	2624	30502	356.883	33847.9	192.941
Ipg1737	1938127	1939486	1360	2	261488	1946	36069	367.331	57681.2	143.088
Ipg1737	1938127	1939486	1360	3	162533	3174	33755	368.675	35852.9	233.382
Ipg1737	1938127	1939486	1360	4	163077	1804	33966.8	375.677	35972.9	132.647
Ipg1737	1938127	1939486	1360	5	113870	4141	24155.6	316.176	25118.4	304.485
Ipg1737	1938127	1939486	1360	6	78360	2632	14476.5	376.766	17285.3	193.529
Ipg1737	1938127	1939486	1360	7	153373	2774	24452.4	312.116	33832.3	203.971
Ipg1737	1938127	1939486	1360	8	207906	2752	40645.7	387.186	45861.6	202.353
Ipg1737	1938127	1939486	1360	9	173331	1781	25268.7	363.327	38234.8	130.956
Ipg1737	1938127	1939486	1360	10	123354	2576	23101.3	283.207	27210.4	189.412
Ipg1744	1945784	1946033	250	1	48133	719	52049.9	531.973	57759.6	287.6
Ipg1744	1945784	1946033	250	2	53909	558	40452.2	572.991	64690.8	223.2
Ipg1744	1945784	1946033	250	3	46816	789	52892	498.555	56179.2	315.6
Ipg1744	1945784	1946033	250	4	47512	431	53835	488.264	57014.4	172.4
Ipg1744	1945784	1946033	250	5	15114	931	17441.6	386.699	18136.8	372.4
Ipg1744	1945784	1946033	250	6	11250	616	11306.3	479.695	13500	246.4
Ipg1744	1945784	1946033	250	7	19026	617	16501.3	377.654	22831.2	246.8
Ipg1744	1945784	1946033	250	8	42848	723	45569.8	553.361	51417.6	289.2
Ipg1744	1945784	1946033	250	9	65533	510	51971.4	565.983	78639.6	204
Ipg1744	1945784	1946033	250	10	12678	550	12916.1	328.943	15213.6	220
Ipg1759	1963860	1964790	931	1	50105	1967	14549.5	390.801	16145.5	211.278
Ipg1759	1963860	1964790	931	2	70421	1435	14189.7	395.691	22692.1	154.135
Ipg1759	1963860	1964790	931	3	46078	2354	13979.1	399.423	14847.9	252.846
Ipg1759	1963860	1964790	931	4	50423	1332	15341.9	405.202	16248	143.072
Ipg1759	1963860	1964790	931	5	46584	2892	14435.6	322.561	15011	310.634
Ipg1759	1963860	1964790	931	6	34420	2024	9288.98	423.239	11091.3	217.401
Ipg1759	1963860	1964790	931	7	58509	2114	13626.5	347.46	18853.6	227.068
Ipg1759	1963860	1964790	931	8	46965	1870	13412.5	384.328	15133.7	200.859
Ipg1759	1963860	1964790	931	9	60636	1447	12913	431.213	19539	155.424
Ipg1759	1963860	1964790	931	10	41175	1840	11264.3	295.505	13268	197.637
Ipg1811	2024549	2027064	2516	1	172625	4391	18548.6	322.815	20583.3	174.523
Ipg1811	2024549	2027064	2516	2	263328	3317	19633.9	338.445	31398.4	131.836
Ipg1811	2024549	2027064	2516	3	200825	5913	22544.6	371.256	23945.7	235.016
Ipg1811	2024549	2027064	2516	4	199495	3450	22460.7	388.352	23787.2	137.122
Ipg1811	2024549	2027064	2516	5	164594	7508	18873.4	309.868	19625.7	298.41
Ipg1811	2024549	2027064	2516	6	174128	4442	17388.6	343.71	20762.5	176.55
Ipg1811	2024549	2027064	2516	7	216008	4713	18615.3	286.639	25756.1	187.321
Ipg1811	2024549	2027064	2516	8	166226	4217	17566.1	320.703	19820.3	167.607
Ipg1811	2024549	2027064	2516	9	283011	3222	22301.7	355.294	33745.3	128.06
Ipg1811	2024549	2027064	2516	10	165351	4647	16738.6	276.159	19715.9	184.698
Ipg1869	2090323	2090867	545	1	55810	1268	27684.2	430.352	30721.1	232.661
Ipg1869	2090323	2090867	545	2	73364	918	25252.7	432.414	40383.9	168.44
Ipg1869	2090323	2090867	545	3	55857	1373	28947.9	397.97	30747	251.927
Ipg1869	2090323	2090867	545	4	59440	815	30894.7	423.524	32719.3	149.541
Ipg1869	2090323	2090867	545	5	47196	1814	24983.7	345.624	25979.4	332.844
Ipg1869	2090323	2090867	545	6	30734	1108	14168.7	395.793	16917.8	203.303
Ipg1869	2090323	2090867	545	7	60119	1148	23918.1	322.325	33093	210.642
Ipg1869	2090323	2090867	545	8	55937	1161	27289.1	407.611	30791	213.028
Ipg1869	2090323	2090867	545	9	78745	785	28646.5	399.619	43345.9	144.037
Ipg1869	2090323	2090867	545	10	45526	1193	21275.8	327.296	25060.2	218.899
Ipg1909	2129616	2130460	845	1	59788	1728	19128.2	378.258	21226.5	204.497
Ipg1909	2129616	2130460	845	2	104639	1326	23230.5	402.847	37149.9	156.923
Ipg1909	2129616	2130460	845	3	75523	2166	25244	404.928	26812.9	256.331
Ipg1909	2129616	2130460	845	4	74277	1080	24900	361.98	26370.5	127.811
Ipg1909	2129616	2130460	845	5	50905	2691	17380.1	330.689	18072.8	318.462
Ipg1909	2129616	2130460	845	6	68692	1780	20424.7	410.098	24387.7	210.651
Ipg1909	2129616	2130460	845	7	66707	1791	17116.9	324.331	23683	211.953
Ipg1909	2129616	2130460	845	8	66688	1609	20983.5	364.342	23676.2	190.414
Ipg1909	2129616	2130460	845	9	82021	1219	19244.8	400.24	29119.9	144.26
Ipg1909	2129616	2130460	845	10	56016	1644	16884.1	290.899	19887.3	194.556
Ipg2229	2520024	2521729	1706	1	52616	3207	8337.88	347.713	9252.52	187.984
Ipg2229	2520024	2521729	1706	2	82401	2397	9060.96	360.697	14490.2	140.504
Ipg2229	2520024	2521729	1706	3	46454	3743	7690.94	346.591	8168.93	219.402
Ipg2229	2520024	2521729	1706	4	43257	2107	7182.55	349.786	7606.74	123.505
Ipg2229	2520024	2521729	1706	5	91087	5418	15403.7	329.779	16017.6	317.585
Ipg2229	2520024	2521729	1706	6	113790	3679	16758.4	419.832	20010	215.651
Ipg2229	2520024	2521729	1706	7	124891	3646	15873.2	327.029	21962.1	213.716
Ipg2229	2520024	2521729	1706	8	50493	3068	7869.35	344.101	8879.19	179.836
Ipg2229	2520024	2521729	1706	9	65331	2197	7592.5	357.293	11488.5	128.781
Ipg2229	2520024	2521729	1706	10	106062	3549	15834.4	311.046	18651	208.03
Ipg2264	2567157	2567363	207	1	9890	619	12916.4	553.122	14333.3	299.034
Ipg2264	2567157	2567363	207	2	16052	439	14547.2	544.437	23263.8	212.077
Ipg2264	2567157	2567363	207	3	10334	669	14100.5	510.542	14976.8	323.188
Ipg2264	2567157	2567363	207	4	9860	408	13493	558.222	14289.9	197.101
Ipg2264	2567157	2567363	207	5	8151	872	11360.3	437.431	11813	421.256
Ipg2264	2567157	2567363	207	6	7720	566	9370.31	532.317	11188.4	273.43
Ipg2264	2567157	2567363	207	7	10653	618	11158.7	456.843	15439.1	298.551
Ipg2264	2567157	2567363	207	8	13061	548	16776.2	506.548	18929	264.734
Ipg2264	2567157	2567363	207	9	13333	377	12770.3	505.294	19323.2	182.126
Ipg2264	2567157	2567363	207	10	9559	644	11761.5	465.171	13853.6	311.111
asd	2603744	2604678	935	1	83753	2056	24216.2	406.736	26872.6	219.893
asd	2603744	2604678	935	2	79542	1521	15959	417.61	25521.5	162.674
asd	2603744	2604678	935	3	75357	2526	22763.9	426.774	24178.7	270.16
asd	2603744	2604678	935	4	84759	1466	25678.9	444.058	27195.4	156.791
asd	2603744	2604678	935	5	55435	3083	17104.9	342.393	17786.6	329.733
asd	2603744	2604678	935	6	105397	2167	28322	451.203	33817.2	231.765
asd	2603744	2604678	935	7	71441	2019	16567.1	330.426	22922.2	215.936
asd	2603744	2604678	935	8	61161	2144	17392	438.756	19623.9	229.305
asd	2603744	2604678	935	9	82376	1409	17467.6	418.093	26430.8	150.695
asd	2603744	2604678	935	10	52318	2150	14251.5	343.815	16786.5	229.947
Ipg2331	2634676	2635613	938	1	95827	1984	27618.6	391.237	30648.3	211.514
Ipg2331	2634676	2635613	938	2	151292	1603	30257.6	438.717	48387.6	170.896
Ipg2331	2634676	2635613	938	3	90091	2239	27127.8	377.075	28813.8	238.699
Ipg2331	2634676	2635613	938	4	86808	1179	26215.5	355.982	27763.8	125.693
Ipg2331	2634676	2635613	938	5	77050	3037	23698.3	336.206	24642.9	323.774
Ipg2331	2634676	2635613	938	6	108533	2012	29071.4	417.59	34712	214.499
Ipg2331	2634676	2635613	938	7	103874	1897	24011.3	309.466	33222	202.239
Ipg2331	2634676	2635613	938	8	106983	1877	30324.8	382.888	34216.3	200.107
Ipg2331	2634676	2635613	938	9	122931	1349	25983.8	399.009	39317	143.817
Ipg2331	2634676	2635613	938	10	92032	2055	24989.5	327.572	29434.5	219.083
Ipg2349	2654295	2654705	411	1	18378	1108	12088.5	498.653	13414.6	269.586
Ipg2349	2654295	2654705	411	2	21909	873	10000	545.288	15992	212.409
Ipg2349	2654295	2654705	411	3	15120	1194	10390.7	458.922	11036.5	290.511
Ipg2349	2654295	2654705	411	4	15269	730	10523.7	503.035	11145.3	177.616
Ipg2349	2654295	2654705	411	5	13847	1716	9719.89	433.55	10107.3	417.518
Ipg2349	2654295	2654705	411	6	38938	1088	23803.4	515.361	28421.9	264.72
Ipg2349	2654295	2654705	411	7	17918	1193	9452.77	444.168	13078.8	290.268
Ipg2349	2654295	2654705	411	8	15264	1047	9874.46	487.433	11141.6	254.745
Ipg2349	2654295	2654705	411	9	49980	771	24110.1	520.458	36481.8	187.591
Ipg2349	2654295	2654705	411	10	14264	1165	8839.38	423.82	10411.7	283.455
Ipg2387	2695073	2695855	783	1	49075	1407	16944	332.378	18802.7	179.693
Ipg2387	2695073	2695855	783	2	64410	1002	15431.7	328.518	24678.2	127.969
Ipg2387	2695073	2695855	783	3	45367	1501	16364.9	302.827	17382	191.699
Ipg2387	2695073	2695855	783	4	48229	851	17448.1	307.811	18478.5	108.685
Ipg2387	2695073	2695855	783	5	62836	2649	23152.3	351.304	24075.1	338.314
Ipg2387	2695073	2695855	783	6	106090	1620	34042.4	402.789	40647.5	206.897
Ipg2387	2695073	2695855	783	7	84377	1828	23365.4	357.243	32328.4	233.461
Ipg2387	2695073	2695855	783	8	51944	1413	17638.4	345.295	19901.9	180.46
Ipg2387	2695073	2695855	783	9	110084	1084	27874.5	384.097	42177.8	138.442
Ipg2387	2695073	2695855	783	10	76517	1873	24889.6	357.662	29316.9	239.208
Ipg2494	2811266	2811856	591	1	22	1269	10.0636	397.168	11.1675	214.721
Ipg2494	2811266	2811856	591	2	33	905	10.4748	393.11	16.7513	153.13
Ipg2494	2811266	2811856	591	3	33	1321	15.7711	353.095	16.7513	223.519
Ipg2494	2811266	2811856	591	4	35	755	16.7758	361.807	17.7665	127.75
Ipg2494	2811266	2811856	591	5	10007	2187	4884.99	384.259	5079.7	370.051
Ipg2494	2811266	2811856	591	6	11280	1222	4795.44	402.539	5725.89	206.768
Ipg2494	2811266	2811856	591	7	14793	1492	5427.26	386.305	7509.14	252.453
Ipg2494	2811266	2811856	591	8	16	1225	7.19812	396.606	8.12183	207.276
Ipg2494	2811266	2811856	591	9	13725	888	4604.36	416.868	6967.01	150.254
Ipg2494	2811266	2811856	591	10	17918	1571	7721.9	397.453	9095.43	265.821
Ipg2528	2858119	2859630	1512	1	44349	2925	7929.56	357.828	8799.4	193.452
Ipg2528	2858119	2859630	1512	2	100669	2348	12490.1	398.657	19974	155.291
Ipg2528	2858119	2859630	1512	3	37446	3476	6995.02	363.165	7429.76	229.894
Ipg2528	2858119	2859630	1512	4	37875	2011	7095.81	376.684	7514.88	133.003
Ipg2528	2858119	2859630	1512	5	98359	4478	18767.7	307.536	19515.7	296.164
Ipg2528	2858119	2859630	1512	6	102316	2885	17002	371.466	20300.8	190.807
Ipg2528	2858119	2859630	1512	7	133233	3087	19106.1	312.416	26435.1	204.167
Ipg2528	2858119	2859630	1512	8	38099	2941	6699.59	372.18	7559.33	194.511
Ipg2528	2858119	2859630	1512	9	121869	1914	15980.3	351.207	24180.4	126.587
Ipg2528	2858119	2859630	1512	10	120677	3424	20328	338.594	23943.8	226.455
Ipg2597	2929963	2931001	1039	1	25608	2227	6663.11	396.465	7394.03	214.341
Ipg2597	2929963	2931001	1039	2	30019	1609	5420.03	397.552	8667.66	154.86
Ipg2597	2929963	2931001	1039	3	22385	2619	6085.23	398.195	6463.43	252.069
Ipg2597	2929963	2931001	1039	4	23268	1471	6343.73	400.972	6718.38	141.578
Ipg2597	2929963	2931001	1039	5	24083	3411	6687.17	340.902	6953.71	328.296
Ipg2597	2929963	2931001	1039	6	8645	1926	2090.53	360.882	2496.15	185.371
Ipg2597	2929963	2931001	1039	7	33216	2135	6931.76	314.435	9590.76	205.486
Ipg2597	2929963	2931001	1039	8	22158	2212	5670.24	407.361	6397.88	212.897
Ipg2597	2929963	2931001	1039	9	14281	1503	2725.13	401.344	4123.48	144.658
Ipg2597	2929963	2931001	1039	10	26175	2349	6416.43	338.037	7557.75	226.083
Ipg2633	2974511	2974714	204	1	1261	497	1671.1	450.637	1854.41	243.627
Ipg2633	2974511	2974714	204	2	3643	392	3350.04	493.298	5357.35	192.157
Ipg2633	2974511	2974714	204	3	992	618	1373.46	478.558	1458.82	302.941
Ipg2633	2974511	2974714	204	4	1137	280	1578.82	388.727	1672.06	137.255
Ipg2633	2974511	2974714	204	5	1318	819	1863.94	416.886	1938.24	401.471
Ipg2633	2974511	2974714	204	6	20	466	24.6324	444.714	29.4118	228.431
Ipg2633	2974511	2974714	204	7	1654	616	1757.99	462.061	2432.35	301.961
Ipg2633	2974511	2974714	204	8	1101	423	1434.97	396.753	1619.12	207.353
Ipg2633	2974511	2974714	204	9	27	337	26.2409	458.324	39.7059	165.196
Ipg2633	2974511	2974714	204	10	1168	594	1458.26	435.365	1717.65	291.176
Ipg2654	3000321	3001355	1035	1	65186	2146	17026.7	383.522	18894.5	207.343
Ipg2654	3000321	3001355	1035	2	101756	1673	18443.4	414.963	29494.5	161.643
Ipg2654	3000321	3001355	1035	3	63713	2583	17386.9	394.239	18467.5	249.565
Ipg2654	3000321	3001355	1035	4	62919	1382	17220.4	378.168	18237.4	133.527
Ipg2654	3000321	3001355	1035	5	41001	3393	11428.8	340.413	11884.3	327.826
Ipg2654	3000321	3001355	1035	6	60321	2219	14643.2	417.39	17484.3	214.396
Ipg2654	3000321	3001355	1035	7	54565	2380	11431	351.873	15815.9	229.952
Ipg2654	3000321	3001355	1035	8	75014	2103	19270.3	388.785	21743.2	203.188
Ipg2654	3000321	3001355	1035	9	49079	1351	9401.56	362.15	14225.8	130.531
Ipg2654	3000321	3001355	1035	10	47682	2225	11733.7	321.43	13820.9	214.976
Ipg2691	3042046	3044514	2469	1	224331	4790	24563.2	358.852	27257.7	194.006
Ipg2691	3042046	3044514	2469	2	317501	3501	24123.8	364.019	38578.5	141.798
Ipg2691	3042046	3044514	2469	3	208590	5377	23862.1	344.029	25345.1	217.78
Ipg2691	3042046	3044514	2469	4	205387	3006	23564.2	344.814	24955.9	121.75
Ipg2691	3042046	3044514	2469	5	186310	7839	21770.2	329.688	22637.9	317.497
Ipg2691	3042046	3044514	2469	6	169303	4316	17228.6	340.318	20571.4	174.808
Ipg2691	3042046	3044514	2469	7	249110	5261	21876.7	326.059	30268.5	213.082
Ipg2691	3042046	3044514	2469	8	206762	4354	22265.7	337.425	25123	176.347
Ipg2691	3042046	3044514	2469	9	147166	3052	11817.6	342.954	17881.7	123.613
Ipg2691	3042046	3044514	2469	10	154193	4634	15906.2	280.629	18735.5	187.687
Ipg2669	3052633	3052959	327	1	3853	731	3185.43	413.495	3534.86	223.547
Ipg2669	3052633	3052959	327	2	5267	607	3021.6	476.535	4832.11	185.627
Ipg2669	3052633	3052959	327	3	3123	909	2697.49	439.129	2865.14	277.982
Ipg2669	3052633	3052959	327	4	3146	475	2725.29	411.399	2886.24	145.26
Ipg2669	3052633	3052959	327	5	2670	1196	2355.65	379.793	2449.54	365.749
Ipg2669	3052633	3052959	327	6	3384	763	2600.1	454.257	3104.59	233.333
Ipg2669	3052633	3052959	327	7	3713	844	2462	394.951	3406.42	258.104
Ipg2669	3052633	3052959	327	8	3143	754	2555.54	441.198	2883.49	230.581
Ipg2669	3052633	3052959	327	9	4337	491	2629.58	416.588	3978.9	150.153
Ipg2669	3052633	3052959	327	10	3201	788	2493.22	360.31	2936.7	240.979
Ipg2864	3240892	3241916	1025	1	81595	2313	21520.7	417.4	23881.5	225.659
Ipg2864	3240892	3241916	1025	2	147077	1676	26917.9	419.763	43046.9	163.512
Ipg2864	3240892	3241916	1025	3	79195	2554	21822.7	393.616	23179	249.171
Ipg2864	3240892	3241916	1025	4	77511	1445	21421.1	399.265	22686.1	140.976
Ipg2864	3240892	3241916	1025	5	76618	3368	21565.3	341.202	22424.8	328.585
Ipg2864	3240892	3241916	1025	6	99586	1923	24410.8	365.241	29147.1	187.61
Ipg2864	3240892	3241916	1025	7	103302	2203	21852.3	328.882	30234.7	214.927
Ipg2864	3240892	3241916	1025	8	89320	2259	23169.2	421.699	26142.4	220.39
Ipg2864	3240892	3241916	1025	9	121261	1339	23455.4	362.435	35491	130.634
Ipg2864	3240892	3241916	1025	10	89435	2345	22223.2	342.071	26176.1	228.78
Ipg2878	3257443	3258412	970	1	80187	2104	22348.5	401.213	24800.1	216.907
Ipg2878	3257443	3258412	970	2	207936	1594	40214.1	421.862	64310.1	164.33
Ipg2878	3257443	3258412	970	3	76487	2570	22271.6	418.54	23655.8	264.948
Ipg2878	3257443	3258412	970	4	74623	1408	21792.3	411.1	23079.3	145.155
Ipg2878	3257443	3258412	970	5	114657	3345	34101.7	358.086	35460.9	344.845
Ipg2878	3257443	3258412	970	6	140303	2116	36341.4	424.687	43392.7	218.144
Ipg2878	3257443	3258412	970	7	154385	2273	34510	358.572	47747.9	234.33
Ipg2878	3257443	3258412	970	8	89289	2174	24474.4	428.843	27615.2	224.124
Ipg2878	3257443	3258412	970	9	162381	1470	33190.1	420.454	50220.9	151.546
Ipg2878	3257443	3258412	970	10	136225	2445	35769	376.881	42131.4	252.062
Ipg2882	3261823	3263787	1965	1	200268	4055	27552.8	381.706	30575.3	206.361
Ipg2882	3261823	3263787	1965	2	310352	3087	29628.7	403.299	47382	157.099
Ipg2882	3261823	3263787	1965	3	190455	4747	27375.7	381.621	29077.1	241.578
Ipg2882	3261823	3263787	1965	4	197501	2558	28471.4	368.685	30152.8	130.178
Ipg2882	3261823	3263787	1965	5	110528	5949	16227.7	314.373	16874.5	302.748
Ipg2882	3261823	3263787	1965	6	305988	3890	39124.5	385.4	46715.7	197.964
Ipg2882	3261823	3263787	1965	7	147455	4032	16270.8	313.984	22512.2	205.191
Ipg2882	3261823	3263787	1965	8	218275	3895	29534.4	379.276	33324.4	198.219
Ipg2882	3261823	3263787	1965	9	311308	2705	31410.3	381.925	47527.9	137.659
Ipg2882	3261823	3263787	1965	10	126382	4405	16381.2	335.182	19295	224.173
Ipg2902	3284958	3285267	310	1	3164	841	2759.25	501.805	3061.94	271.29
Ipg2902	3284958	3285267	310	2	3573	642	2162.18	531.651	3457.74	207.097
Ipg2902	3284958	3285267	310	3	2387	939	2174.83	478.498	2310	302.903
Ipg2902	3284958	3285267	310	4	2634	504	2406.89	460.454	2549.03	162.581
Ipg2902	3284958	3285267	310	5	2497	1223	2323.83	409.664	2416.45	394.516
Ipg2902	3284958	3285267	310	6	3104	759	2515.75	476.656	3003.87	244.839
Ipg2902	3284958	3285267	310	7	3204	832	2241	410.687	3100.65	268.387
Ipg2902	3284958	3285267	310	8	2364	854	2027.55	527.116	2287.74	275.484
Ipg2902	3284958	3285267	310	9	3903	542	2496.21	485.077	3777.1	174.839
Ipg2902	3284958	3285267	310	10	2445	905	2008.81	436.5	2366.13	291.935
Ipg2961	3350997	3351809	813	1	61918	3192	20589.4	726.228	22848	392.62
Ipg2961	3350997	3351809	813	2	137624	2474	31755.9	781.201	50783.8	304.305
Ipg2961	3350997	3351809	813	3	58469	3304	20312.8	641.986	21575.3	406.396
Ipg2961	3350997	3351809	813	4	58606	1887	20419.9	657.353	21625.8	232.103
Ipg2961	3350997	3351809	813	5	91771	5407	32565.9	690.604	33863.8	665.068
Ipg2961	3350997	3351809	813	6	51972	2871	16061.5	687.491	19177.9	353.137
Ipg2961	3350997	3351809	813	7	123243	3565	32868.8	670.993	45477.1	438.499
Ipg2961	3350997	3351809	813	8	61478	3002	20105.5	706.53	22685.6	369.25
Ipg2961	3350997	3351809	813	9	77584	1929	18920.2	658.286	28628.8	237.269
Ipg2961	3350997	3351809	813	10	112143	3761	35132.1	691.688	41381.2	462.608
